# Supplementary material for: (E)-1-Ferrocenyl-3-phenyl­prop-2-en-1-one
Source: Acta Crystallogr Sect E Struct Rep Online. 2008 Jul 5;64(Pt 8):m1001–2. doi: 10.1107/S1600536808020059 (PMC2961926; doi:10.1107/S1600536808020059)
Supplement: Supplementary file 1 [file e-64-m1001-sup1.cif]

##############################################################################
###                                                                        ###
###        Electronic paper (Acta Crystallographica Section E)             ###
###                                                                        ###
##############################################################################
#                                                                            #
# This CIF contains the data in a paper accepted for publication in Acta     #
# Crystallographica Section E. It conforms to the requirements of Notes      #
# for Authors for Section E, and has been peer reviewed under the auspices   #
# of the IUCr Commission on Journals.                                        #
#                                                                            #
# Full details of the Crystallographic Information File format               #
# are given in the paper "The Crystallographic Information File (CIF):       #
# a New Standard Archive File for Crystallography" by S. R. Hall, F. H.      #
# Allen and I. D. Brown [Acta Cryst. (1991), A47, 655-685].                  #
#                                                                            #
# The current version of the core CIF dictionary is obtainable from          #
# ftp://ftp.iucr.org/pub/cif_core.dic. The current version number is 2.4.    #
#                                                                            #
# Software is freely available for graphical display of the structure(s) in  #
# this CIF.  For information consult the CIF home page http://www.iucr.org/  #
# cif/home.html                                                              #
#                                                                            #
# This file may be used for bona fide research purposes within the           #
# scientific community so long as proper attribution is given to the journal # 
# article from which it was obtained.                                        #
#                                                                            #
##############################################################################
                                             
data_I
_audit_creation_method     SHELXL-97
_chemical_name_systematic     '(<i>E</i>)-1-Ferrocenyl-3-phenylprop-2-en-1-one'
_chemical_name_common     ?
_chemical_formula_moiety     'C19 H16 Fe O'
_chemical_formula_sum     'C19 H16 Fe O'
_chemical_formula_iupac     '[Fe (C5 H5) (C14 H11 O)]'
_chemical_formula_weight     316.17
_chemical_melting_point     416
_symmetry_cell_setting     Orthorhombic
_symmetry_space_group_name_H-M     'P n a 21'
_symmetry_space_group_name_hall     'P2c-2n'
loop_
    _symmetry_equiv_pos_as_xyz
    'x, y, z'
    '-x, -y, z+1/2'
    'x+1/2, -y+1/2, z'
    '-x+1/2, y+1/2, z+1/2'
_cell_length_a     22.717(3)
_cell_length_b     5.8173(9)
_cell_length_c     11.1789(17)
_cell_angle_alpha     90.00
_cell_angle_beta     90.00
_cell_angle_gamma     90.00
_cell_volume     1477.3(4)
_cell_formula_units_Z     4
_cell_measurement_reflns_used     5183
_cell_measurement_theta_min     2.5
_cell_measurement_theta_max     27.5
_cell_measurement_temperature     296(2)
_exptl_crystal_description     block
_exptl_crystal_colour     dark-red
_exptl_crystal_size_max     0.32
_exptl_crystal_size_mid     0.28
_exptl_crystal_size_min     0.27
_exptl_crystal_density_diffrn     1.422
_exptl_crystal_density_meas     ?
_exptl_crystal_density_method     'not measured'
_exptl_crystal_F_000     656.0
_exptl_absorpt_coefficient_mu     1.016
_exptl_absorpt_correction_type     'multi-scan'
_exptl_absorpt_process_details     '(SADABS; Bruker, 2007)'
_exptl_absorpt_correction_T_min     0.2719
_exptl_absorpt_correction_T_max     0.3181
_exptl_special_details
;
;
_diffrn_ambient_temperature     296(2)
_diffrn_radiation_type     MoK\a
_diffrn_radiation_wavelength     0.71073
_diffrn_radiation_source     'fine-focus sealed tube'
_diffrn_radiation_monochromator     graphite
_diffrn_measurement_device_type     'Bruker SMART 1000 CCD'
_diffrn_measurement_method     '\f and \w'
_diffrn_detector_area_resol_mean     ?
_diffrn_reflns_number     9864
_diffrn_reflns_av_R_equivalents     0.0241
_diffrn_reflns_av_sigmaI/netI     0.0259
_diffrn_reflns_theta_min     1.79
_diffrn_reflns_theta_max     25.01
_diffrn_reflns_theta_full     25.01
_diffrn_measured_fraction_theta_max     0.999
_diffrn_measured_fraction_theta_full     0.999
_diffrn_reflns_limit_h_min     -27
_diffrn_reflns_limit_h_max     27
_diffrn_reflns_limit_k_min     -6
_diffrn_reflns_limit_k_max     6
_diffrn_reflns_limit_l_min     -13
_diffrn_reflns_limit_l_max     13
_diffrn_standards_number     ?
_diffrn_standards_interval_count     ?
_diffrn_standards_interval_time     ?
_diffrn_standards_decay_%     ?
_refine_special_details
;
Refinement of <i>F</i>^2^ against ALL reflections. The weighted <i>R</i>-factor
<i>wR</i> and goodness of fit <i>S</i> are based on <i>F</i>^2^, conventional
<i>R</i>-factors <i>R</i> are based on <i>F</i>, with <i>F</i> set to zero for
negative <i>F</i>^2^. The threshold expression of <i>F</i>^2^ >
\s(<i>F</i>^2^) is used only for calculating <i>R</i>-factors(gt) <i>etc</i>.
and is not relevant to the choice of reflections for refinement.
<i>R</i>-factors based on <i>F</i>^2^ are statistically about twice as large
as those based on <i>F</i>, and <i>R</i>- factors based on ALL data will be
even larger.
;
_reflns_number_total     2547
_reflns_number_gt     2409
_reflns_threshold_expression     I>2\s(I)
_refine_ls_structure_factor_coef     Fsqd
_refine_ls_matrix_type     full
_refine_ls_R_factor_all     0.0240
_refine_ls_R_factor_gt     0.0219
_refine_ls_wR_factor_gt     0.0537
_refine_ls_wR_factor_ref     0.0550
_refine_ls_goodness_of_fit_ref     1.004
_refine_ls_restrained_S_all     1.004
_refine_ls_number_reflns     2547
_refine_ls_number_parameters     190
_refine_ls_number_restraints     1
_refine_ls_hydrogen_treatment     constr
_refine_ls_weighting_scheme     calc
_refine_ls_weighting_details
         'calc w=1/[\s^2^(Fo^2^)+(0.0324P)^2^+0.1121P] where P=(Fo^2^+2Fc^2^)/3'
_atom_sites_solution_hydrogens     geom
_atom_sites_solution_primary     direct
_atom_sites_solution_secondary     difmap
_refine_ls_shift/su_max     0.001
_refine_ls_shift/su_mean     0.000
_refine_diff_density_max     0.113
_refine_diff_density_min     -0.310
_refine_ls_extinction_method     none
_refine_ls_extinction_coef     ?
_refine_ls_abs_structure_details     'Flack (1983), 1181 Friedel pairs'
_refine_ls_abs_structure_Flack     0.013(16)
loop_
    _atom_type_symbol
    _atom_type_description
    _atom_type_scat_dispersion_real
    _atom_type_scat_dispersion_imag
    _atom_type_scat_source
    'C' 'C' 0.0033 0.0016
                         'International Tables Vol C Tables 4.2.6.8 and 6.1.1.4'
    'H' 'H' 0.0000 0.0000
                         'International Tables Vol C Tables 4.2.6.8 and 6.1.1.4'
    'O' 'O' 0.0106 0.0060
                         'International Tables Vol C Tables 4.2.6.8 and 6.1.1.4'
    'Fe' 'Fe' 0.3463 0.8444
                         'International Tables Vol C Tables 4.2.6.8 and 6.1.1.4'
_computing_data_collection     'SMART (Bruker, 2007)'
_computing_cell_refinement     'SAINT (Bruker, 2007)'
_computing_data_reduction     'SAINT (Bruker, 2007)'
_computing_structure_solution     'SHELXS97 (Sheldrick, 2008)'
_computing_structure_refinement     'SHELXL97 (Sheldrick, 2008)'
_computing_molecular_graphics     'PLATON (Spek, 2003)'
_computing_publication_material     'SHELXL97 (Sheldrick, 2008)'
loop_
    _atom_site_type_symbol
    _atom_site_label
    _atom_site_fract_x
    _atom_site_fract_y
    _atom_site_fract_z
    _atom_site_U_iso_or_equiv
    _atom_site_adp_type
    _atom_site_calc_flag
    _atom_site_refinement_flags
    _atom_site_occupancy
    _atom_site_disorder_assembly
    _atom_site_disorder_group
    Fe Fe1 0.306705(9) 0.01465(4) 0.47590(5) 0.03375(9) Uani d . 1 . .
    C C1 0.39580(9) 0.0389(4) 0.4986(2) 0.0520(7) Uani d . 1 . .
    H H1 0.4258 -0.0099 0.4410 0.062 Uiso calc R 1 . .
    C C2 0.36997(8) 0.2578(4) 0.50508(19) 0.0486(5) Uani d . 1 . .
    H H2 0.3789 0.3888 0.4530 0.058 Uiso calc R 1 . .
    C C3 0.32944(10) 0.2565(4) 0.6003(2) 0.0511(5) Uani d . 1 . .
    H H3 0.3050 0.3865 0.6257 0.061 Uiso calc R 1 . .
    C C4 0.32990(12) 0.0378(5) 0.6524(2) 0.0578(7) Uani d . 1 . .
    H H4 0.3059 -0.0117 0.7205 0.069 Uiso calc R 1 . .
    C C5 0.37087(11) -0.0994(4) 0.5899(2) 0.0563(6) Uani d . 1 . .
    H H5 0.3806 -0.2602 0.6070 0.068 Uiso calc R 1 . .
    C C6 0.26327(8) -0.2636(4) 0.40577(18) 0.0403(4) Uani d . 1 . .
    H H6 0.2711 -0.4253 0.4243 0.048 Uiso calc R 1 . .
    C C7 0.22257(8) -0.1193(4) 0.4653(2) 0.0474(5) Uani d . 1 . .
    H H7 0.1978 -0.1633 0.5333 0.057 Uiso calc R 1 . .
    C C8 0.22496(9) 0.1022(4) 0.4118(2) 0.0464(5) Uani d . 1 . .
    H H8 0.2019 0.2363 0.4366 0.056 Uiso calc R 1 . .
    C C9 0.26678(8) 0.0985(4) 0.31925(18) 0.0396(4) Uani d . 1 . .
    H H9 0.2772 0.2278 0.2672 0.047 Uiso calc R 1 . .
    C C10 0.29116(8) -0.1304(3) 0.31345(17) 0.0355(4) Uani d . 1 . .
    C C11 0.33810(8) -0.2129(3) 0.23428(18) 0.0379(4) Uani d . 1 . .
    C C12 0.37129(9) -0.0364(3) 0.16579(18) 0.0374(4) Uani d . 1 . .
    H H12 0.3723 0.1141 0.1938 0.045 Uiso calc R 1 . .
    C C13 0.39948(8) -0.0888(4) 0.06591(18) 0.0381(4) Uani d . 1 . .
    H H13 0.3976 -0.2411 0.0409 0.046 Uiso calc R 1 . .
    C C14 0.43347(7) 0.0699(4) -0.0094(2) 0.0390(4) Uani d . 1 . .
    C C15 0.45591(9) 0.2760(4) 0.0339(2) 0.0527(6) Uani d . 1 . .
    H H15 0.4490 0.3180 0.1129 0.063 Uiso calc R 1 . .
    C C16 0.48835(10) 0.4192(4) -0.0396(3) 0.0685(8) Uani d . 1 . .
    H H16 0.5037 0.5557 -0.0096 0.082 Uiso calc R 1 . .
    C C17 0.49790(11) 0.3598(6) -0.1577(3) 0.0731(9) Uani d . 1 . .
    H H17 0.5196 0.4565 -0.2071 0.088 Uiso calc R 1 . .
    C C18 0.47553(11) 0.1595(6) -0.2020(2) 0.0706(8) Uani d . 1 . .
    H H18 0.4815 0.1212 -0.2819 0.085 Uiso calc R 1 . .
    C C19 0.44402(11) 0.0134(4) -0.1287(2) 0.0551(7) Uani d . 1 . .
    H H19 0.4297 -0.1243 -0.1592 0.066 Uiso calc R 1 . .
    O O1 0.34891(7) -0.4180(3) 0.22424(15) 0.0537(4) Uani d . 1 . .
loop_
    _atom_site_aniso_label
    _atom_site_aniso_U_11
    _atom_site_aniso_U_22
    _atom_site_aniso_U_33
    _atom_site_aniso_U_12
    _atom_site_aniso_U_13
    _atom_site_aniso_U_23
    Fe1 0.03735(13) 0.03089(14) 0.03302(14) -0.00503(9) 0.00318(15) -0.00068(16)
    C1 0.0383(9) 0.0610(14) 0.0566(19) 0.0006(9) -0.0049(10) -0.0147(12)
    C2 0.0470(10) 0.0456(12) 0.0533(14) -0.0170(9) -0.0010(10) -0.0027(10)
    C3 0.0575(13) 0.0428(13) 0.0530(13) -0.0073(10) 0.0028(11) -0.0170(11)
    C4 0.0663(15) 0.0747(19) 0.0325(12) -0.0195(13) -0.0021(11) -0.0014(12)
    C5 0.0718(14) 0.0403(12) 0.0567(15) 0.0009(11) -0.0294(13) -0.0010(11)
    C6 0.0472(11) 0.0342(11) 0.0394(11) -0.0132(9) -0.0020(9) 0.0020(9)
    C7 0.0396(9) 0.0548(12) 0.0476(12) -0.0150(8) 0.0054(11) 0.0046(14)
    C8 0.0378(11) 0.0476(13) 0.0539(12) 0.0006(9) 0.0044(9) 0.0009(11)
    C9 0.0393(10) 0.0385(11) 0.0408(11) 0.0010(9) -0.0019(8) 0.0050(10)
    C10 0.0413(10) 0.0305(10) 0.0346(10) -0.0065(8) -0.0032(8) 0.0007(8)
    C11 0.0441(10) 0.0383(12) 0.0314(10) -0.0018(8) -0.0038(8) -0.0008(9)
    C12 0.0432(10) 0.0308(11) 0.0381(12) -0.0012(8) -0.0005(8) -0.0009(8)
    C13 0.0378(9) 0.0379(11) 0.0387(11) -0.0001(9) -0.0023(8) -0.0024(9)
    C14 0.0351(8) 0.0464(10) 0.0357(12) 0.0030(7) 0.0003(9) 0.0035(11)
    C15 0.0501(12) 0.0518(14) 0.0563(13) -0.0021(10) 0.0126(10) -0.0032(11)
    C16 0.0554(12) 0.0530(13) 0.097(2) -0.0041(10) 0.0196(16) 0.0093(19)
    C17 0.0561(14) 0.087(2) 0.076(2) 0.0034(15) 0.0202(14) 0.0359(17)
    C18 0.0613(14) 0.110(2) 0.0409(13) 0.0016(16) 0.0054(11) 0.0166(15)
    C19 0.0490(13) 0.0759(19) 0.0402(14) 0.0005(11) -0.0025(11) -0.0008(11)
    O1 0.0756(10) 0.0308(8) 0.0548(10) 0.0035(7) 0.0113(8) -0.0010(8)
_geom_special_details
;
 All esds (except the esd in the dihedral angle between two l.s. planes)
 are estimated using the full covariance matrix.  The cell esds are taken
 into account individually in the estimation of esds in distances, angles
 and torsion angles; correlations between esds in cell parameters are only
 used when they are defined by crystal symmetry.  An approximate (isotropic)
 treatment of cell esds is used for estimating esds involving l.s. planes.
;
loop_
    _geom_bond_atom_site_label_1
    _geom_bond_atom_site_label_2
    _geom_bond_site_symmetry_2
    _geom_bond_distance
    _geom_bond_publ_flag
    Fe1 C9 . 2.032(2) ?
    Fe1 C10 . 2.033(2) ?
    Fe1 C2 . 2.0427(19) ?
    Fe1 C3 . 2.044(2) ?
    Fe1 C1 . 2.045(2) ?
    Fe1 C4 . 2.047(2) ?
    Fe1 C5 . 2.047(2) ?
    Fe1 C6 . 2.0513(19) ?
    Fe1 C8 . 2.055(2) ?
    Fe1 C7 . 2.0673(17) ?
    C1 C2 . 1.404(3) ?
    C1 C5 . 1.417(4) ?
    C1 H1 . 0.9800 ?
    C2 C3 . 1.407(3) ?
    C2 H2 . 0.9800 ?
    C3 C4 . 1.399(3) ?
    C3 H3 . 0.9800 ?
    C4 C5 . 1.411(4) ?
    C4 H4 . 0.9800 ?
    C5 H5 . 0.9800 ?
    C6 C7 . 1.415(3) ?
    C6 C10 . 1.438(3) ?
    C6 H6 . 0.9800 ?
    C7 C8 . 1.421(3) ?
    C7 H7 . 0.9800 ?
    C8 C9 . 1.405(3) ?
    C8 H8 . 0.9800 ?
    C9 C10 . 1.443(3) ?
    C9 H9 . 0.9800 ?
    C10 C11 . 1.467(3) ?
    C11 O1 . 1.223(2) ?
    C11 C12 . 1.486(3) ?
    C12 C13 . 1.323(3) ?
    C12 H12 . 0.9300 ?
    C13 C14 . 1.469(3) ?
    C13 H13 . 0.9300 ?
    C14 C15 . 1.390(3) ?
    C14 C19 . 1.393(3) ?
    C15 C16 . 1.383(4) ?
    C15 H15 . 0.9300 ?
    C16 C17 . 1.382(4) ?
    C16 H16 . 0.9300 ?
    C17 C18 . 1.364(4) ?
    C17 H17 . 0.9300 ?
    C18 C19 . 1.381(4) ?
    C18 H18 . 0.9300 ?
    C19 H19 . 0.9300 ?
loop_
    _geom_angle_atom_site_label_1
    _geom_angle_atom_site_label_2
    _geom_angle_atom_site_label_3
    _geom_angle_site_symmetry_1
    _geom_angle_site_symmetry_3
    _geom_angle
    _geom_angle_publ_flag
    C9 Fe1 C10 . . 41.60(8) ?
    C9 Fe1 C2 . . 106.59(9) ?
    C10 Fe1 C2 . . 123.51(8) ?
    C9 Fe1 C3 . . 122.27(9) ?
    C10 Fe1 C3 . . 159.53(9) ?
    C2 Fe1 C3 . . 40.28(9) ?
    C9 Fe1 C1 . . 122.18(10) ?
    C10 Fe1 C1 . . 108.15(9) ?
    C2 Fe1 C1 . . 40.18(8) ?
    C3 Fe1 C1 . . 67.54(9) ?
    C9 Fe1 C4 . . 158.46(10) ?
    C10 Fe1 C4 . . 158.91(9) ?
    C2 Fe1 C4 . . 67.63(9) ?
    C3 Fe1 C4 . . 40.01(9) ?
    C1 Fe1 C4 . . 67.71(11) ?
    C9 Fe1 C5 . . 158.82(10) ?
    C10 Fe1 C5 . . 123.03(9) ?
    C2 Fe1 C5 . . 67.91(9) ?
    C3 Fe1 C5 . . 67.65(10) ?
    C1 Fe1 C5 . . 40.52(10) ?
    C4 Fe1 C5 . . 40.34(10) ?
    C9 Fe1 C6 . . 69.22(8) ?
    C10 Fe1 C6 . . 41.22(8) ?
    C2 Fe1 C6 . . 161.06(8) ?
    C3 Fe1 C6 . . 157.58(9) ?
    C1 Fe1 C6 . . 125.31(8) ?
    C4 Fe1 C6 . . 122.96(9) ?
    C5 Fe1 C6 . . 108.95(9) ?
    C9 Fe1 C8 . . 40.22(8) ?
    C10 Fe1 C8 . . 68.56(8) ?
    C2 Fe1 C8 . . 121.33(9) ?
    C3 Fe1 C8 . . 107.15(10) ?
    C1 Fe1 C8 . . 157.07(10) ?
    C4 Fe1 C8 . . 123.54(10) ?
    C5 Fe1 C8 . . 160.26(10) ?
    C6 Fe1 C8 . . 68.13(9) ?
    C9 Fe1 C7 . . 68.19(9) ?
    C10 Fe1 C7 . . 68.41(9) ?
    C2 Fe1 C7 . . 157.00(9) ?
    C3 Fe1 C7 . . 122.13(10) ?
    C1 Fe1 C7 . . 161.47(9) ?
    C4 Fe1 C7 . . 108.53(11) ?
    C5 Fe1 C7 . . 124.88(11) ?
    C6 Fe1 C7 . . 40.19(8) ?
    C8 Fe1 C7 . . 40.35(9) ?
    C2 C1 C5 . . 108.1(2) ?
    C2 C1 Fe1 . . 69.83(11) ?
    C5 C1 Fe1 . . 69.81(12) ?
    C2 C1 H1 . . 125.9 ?
    C5 C1 H1 . . 125.9 ?
    Fe1 C1 H1 . . 125.9 ?
    C1 C2 C3 . . 107.9(2) ?
    C1 C2 Fe1 . . 69.98(11) ?
    C3 C2 Fe1 . . 69.92(11) ?
    C1 C2 H2 . . 126.1 ?
    C3 C2 H2 . . 126.1 ?
    Fe1 C2 H2 . . 126.1 ?
    C4 C3 C2 . . 108.4(2) ?
    C4 C3 Fe1 . . 70.09(12) ?
    C2 C3 Fe1 . . 69.80(12) ?
    C4 C3 H3 . . 125.8 ?
    C2 C3 H3 . . 125.8 ?
    Fe1 C3 H3 . . 125.8 ?
    C3 C4 C5 . . 108.2(2) ?
    C3 C4 Fe1 . . 69.90(13) ?
    C5 C4 Fe1 . . 69.82(13) ?
    C3 C4 H4 . . 125.9 ?
    C5 C4 H4 . . 125.9 ?
    Fe1 C4 H4 . . 125.9 ?
    C4 C5 C1 . . 107.4(2) ?
    C4 C5 Fe1 . . 69.84(14) ?
    C1 C5 Fe1 . . 69.67(12) ?
    C4 C5 H5 . . 126.3 ?
    C1 C5 H5 . . 126.3 ?
    Fe1 C5 H5 . . 126.3 ?
    C7 C6 C10 . . 107.81(18) ?
    C7 C6 Fe1 . . 70.51(11) ?
    C10 C6 Fe1 . . 68.72(10) ?
    C7 C6 H6 . . 126.1 ?
    C10 C6 H6 . . 126.1 ?
    Fe1 C6 H6 . . 126.1 ?
    C6 C7 C8 . . 108.35(19) ?
    C6 C7 Fe1 . . 69.30(10) ?
    C8 C7 Fe1 . . 69.34(10) ?
    C6 C7 H7 . . 125.8 ?
    C8 C7 H7 . . 125.8 ?
    Fe1 C7 H7 . . 125.8 ?
    C9 C8 C7 . . 108.77(19) ?
    C9 C8 Fe1 . . 69.01(11) ?
    C7 C8 Fe1 . . 70.31(11) ?
    C9 C8 H8 . . 125.6 ?
    C7 C8 H8 . . 125.6 ?
    Fe1 C8 H8 . . 125.6 ?
    C8 C9 C10 . . 107.86(18) ?
    C8 C9 Fe1 . . 70.77(12) ?
    C10 C9 Fe1 . . 69.27(11) ?
    C8 C9 H9 . . 126.1 ?
    C10 C9 H9 . . 126.1 ?
    Fe1 C9 H9 . . 126.1 ?
    C6 C10 C9 . . 107.21(17) ?
    C6 C10 C11 . . 125.25(18) ?
    C9 C10 C11 . . 127.45(18) ?
    C6 C10 Fe1 . . 70.06(11) ?
    C9 C10 Fe1 . . 69.13(11) ?
    C11 C10 Fe1 . . 123.27(13) ?
    O1 C11 C10 . . 121.38(18) ?
    O1 C11 C12 . . 121.64(18) ?
    C10 C11 C12 . . 116.97(17) ?
    C13 C12 C11 . . 121.42(19) ?
    C13 C12 H12 . . 119.3 ?
    C11 C12 H12 . . 119.3 ?
    C12 C13 C14 . . 126.4(2) ?
    C12 C13 H13 . . 116.8 ?
    C14 C13 H13 . . 116.8 ?
    C15 C14 C19 . . 118.3(2) ?
    C15 C14 C13 . . 122.3(2) ?
    C19 C14 C13 . . 119.4(2) ?
    C16 C15 C14 . . 120.5(3) ?
    C16 C15 H15 . . 119.7 ?
    C14 C15 H15 . . 119.7 ?
    C17 C16 C15 . . 120.0(3) ?
    C17 C16 H16 . . 120.0 ?
    C15 C16 H16 . . 120.0 ?
    C18 C17 C16 . . 120.2(2) ?
    C18 C17 H17 . . 119.9 ?
    C16 C17 H17 . . 119.9 ?
    C17 C18 C19 . . 120.2(2) ?
    C17 C18 H18 . . 119.9 ?
    C19 C18 H18 . . 119.9 ?
    C18 C19 C14 . . 120.8(2) ?
    C18 C19 H19 . . 119.6 ?
    C14 C19 H19 . . 119.6 ?
loop_
    _geom_torsion_atom_site_label_1
    _geom_torsion_atom_site_label_2
    _geom_torsion_atom_site_label_3
    _geom_torsion_atom_site_label_4
    _geom_torsion_site_symmetry_1
    _geom_torsion_site_symmetry_2
    _geom_torsion_site_symmetry_3
    _geom_torsion_site_symmetry_4
    _geom_torsion
    _geom_torsion_publ_flag
    C9 Fe1 C1 C2 . . . . 77.16(16) ?
    C10 Fe1 C1 C2 . . . . 120.82(14) ?
    C3 Fe1 C1 C2 . . . . -37.83(14) ?
    C4 Fe1 C1 C2 . . . . -81.25(15) ?
    C5 Fe1 C1 C2 . . . . -119.2(2) ?
    C6 Fe1 C1 C2 . . . . 163.27(13) ?
    C8 Fe1 C1 C2 . . . . 43.1(3) ?
    C7 Fe1 C1 C2 . . . . -163.1(3) ?
    C9 Fe1 C1 C5 . . . . -163.61(13) ?
    C10 Fe1 C1 C5 . . . . -119.96(14) ?
    C2 Fe1 C1 C5 . . . . 119.2(2) ?
    C3 Fe1 C1 C5 . . . . 81.40(15) ?
    C4 Fe1 C1 C5 . . . . 37.98(14) ?
    C6 Fe1 C1 C5 . . . . -77.51(16) ?
    C8 Fe1 C1 C5 . . . . 162.3(2) ?
    C7 Fe1 C1 C5 . . . . -43.9(4) ?
    C5 C1 C2 C3 . . . . 0.4(2) ?
    Fe1 C1 C2 C3 . . . . 59.90(14) ?
    C5 C1 C2 Fe1 . . . . -59.53(14) ?
    C9 Fe1 C2 C1 . . . . -120.56(15) ?
    C10 Fe1 C2 C1 . . . . -78.18(17) ?
    C3 Fe1 C2 C1 . . . . 118.8(2) ?
    C4 Fe1 C2 C1 . . . . 81.47(16) ?
    C5 Fe1 C2 C1 . . . . 37.73(15) ?
    C6 Fe1 C2 C1 . . . . -46.4(3) ?
    C8 Fe1 C2 C1 . . . . -161.85(14) ?
    C7 Fe1 C2 C1 . . . . 166.3(3) ?
    C9 Fe1 C2 C3 . . . . 120.67(14) ?
    C10 Fe1 C2 C3 . . . . 163.06(13) ?
    C1 Fe1 C2 C3 . . . . -118.8(2) ?
    C4 Fe1 C2 C3 . . . . -37.29(14) ?
    C5 Fe1 C2 C3 . . . . -81.03(16) ?
    C6 Fe1 C2 C3 . . . . -165.1(3) ?
    C8 Fe1 C2 C3 . . . . 79.38(16) ?
    C7 Fe1 C2 C3 . . . . 47.6(3) ?
    C1 C2 C3 C4 . . . . -0.2(2) ?
    Fe1 C2 C3 C4 . . . . 59.71(15) ?
    C1 C2 C3 Fe1 . . . . -59.94(14) ?
    C9 Fe1 C3 C4 . . . . 163.52(14) ?
    C10 Fe1 C3 C4 . . . . -163.4(2) ?
    C2 Fe1 C3 C4 . . . . -119.4(2) ?
    C1 Fe1 C3 C4 . . . . -81.62(17) ?
    C5 Fe1 C3 C4 . . . . -37.62(16) ?
    C6 Fe1 C3 C4 . . . . 48.0(3) ?
    C8 Fe1 C3 C4 . . . . 122.12(16) ?
    C7 Fe1 C3 C4 . . . . 80.54(17) ?
    C9 Fe1 C3 C2 . . . . -77.13(15) ?
    C10 Fe1 C3 C2 . . . . -44.0(3) ?
    C1 Fe1 C3 C2 . . . . 37.74(14) ?
    C4 Fe1 C3 C2 . . . . 119.4(2) ?
    C5 Fe1 C3 C2 . . . . 81.74(15) ?
    C6 Fe1 C3 C2 . . . . 167.4(2) ?
    C8 Fe1 C3 C2 . . . . -118.52(14) ?
    C7 Fe1 C3 C2 . . . . -160.10(14) ?
    C2 C3 C4 C5 . . . . 0.0(3) ?
    Fe1 C3 C4 C5 . . . . 59.53(16) ?
    C2 C3 C4 Fe1 . . . . -59.53(15) ?
    C9 Fe1 C4 C3 . . . . -40.8(3) ?
    C10 Fe1 C4 C3 . . . . 163.9(2) ?
    C2 Fe1 C4 C3 . . . . 37.54(14) ?
    C1 Fe1 C4 C3 . . . . 81.14(15) ?
    C5 Fe1 C4 C3 . . . . 119.3(2) ?
    C6 Fe1 C4 C3 . . . . -160.25(13) ?
    C8 Fe1 C4 C3 . . . . -76.15(17) ?
    C7 Fe1 C4 C3 . . . . -118.23(15) ?
    C9 Fe1 C4 C5 . . . . -160.1(2) ?
    C10 Fe1 C4 C5 . . . . 44.6(3) ?
    C2 Fe1 C4 C5 . . . . -81.75(16) ?
    C3 Fe1 C4 C5 . . . . -119.3(2) ?
    C1 Fe1 C4 C5 . . . . -38.15(14) ?
    C6 Fe1 C4 C5 . . . . 80.46(17) ?
    C8 Fe1 C4 C5 . . . . 164.56(14) ?
    C7 Fe1 C4 C5 . . . . 122.48(15) ?
    C3 C4 C5 C1 . . . . 0.2(3) ?
    Fe1 C4 C5 C1 . . . . 59.80(15) ?
    C3 C4 C5 Fe1 . . . . -59.57(16) ?
    C2 C1 C5 C4 . . . . -0.4(2) ?
    Fe1 C1 C5 C4 . . . . -59.91(16) ?
    C2 C1 C5 Fe1 . . . . 59.54(15) ?
    C9 Fe1 C5 C4 . . . . 159.8(2) ?
    C10 Fe1 C5 C4 . . . . -162.47(14) ?
    C2 Fe1 C5 C4 . . . . 80.99(15) ?
    C3 Fe1 C5 C4 . . . . 37.32(14) ?
    C1 Fe1 C5 C4 . . . . 118.4(2) ?
    C6 Fe1 C5 C4 . . . . -118.98(15) ?
    C8 Fe1 C5 C4 . . . . -41.1(3) ?
    C7 Fe1 C5 C4 . . . . -77.16(18) ?
    C9 Fe1 C5 C1 . . . . 41.4(3) ?
    C10 Fe1 C5 C1 . . . . 79.12(14) ?
    C2 Fe1 C5 C1 . . . . -37.42(12) ?
    C3 Fe1 C5 C1 . . . . -81.09(14) ?
    C4 Fe1 C5 C1 . . . . -118.4(2) ?
    C6 Fe1 C5 C1 . . . . 122.61(13) ?
    C8 Fe1 C5 C1 . . . . -159.5(3) ?
    C7 Fe1 C5 C1 . . . . 164.43(13) ?
    C9 Fe1 C6 C7 . . . . -80.41(14) ?
    C10 Fe1 C6 C7 . . . . -119.08(18) ?
    C2 Fe1 C6 C7 . . . . -160.9(3) ?
    C3 Fe1 C6 C7 . . . . 44.9(3) ?
    C1 Fe1 C6 C7 . . . . 164.17(16) ?
    C4 Fe1 C6 C7 . . . . 79.60(17) ?
    C5 Fe1 C6 C7 . . . . 122.05(15) ?
    C8 Fe1 C6 C7 . . . . -37.10(14) ?
    C9 Fe1 C6 C10 . . . . 38.67(11) ?
    C2 Fe1 C6 C10 . . . . -41.8(3) ?
    C3 Fe1 C6 C10 . . . . 164.0(2) ?
    C1 Fe1 C6 C10 . . . . -76.75(15) ?
    C4 Fe1 C6 C10 . . . . -161.32(13) ?
    C5 Fe1 C6 C10 . . . . -118.87(13) ?
    C8 Fe1 C6 C10 . . . . 81.98(12) ?
    C7 Fe1 C6 C10 . . . . 119.08(18) ?
    C10 C6 C7 C8 . . . . -0.3(2) ?
    Fe1 C6 C7 C8 . . . . 58.49(14) ?
    C10 C6 C7 Fe1 . . . . -58.80(13) ?
    C9 Fe1 C7 C6 . . . . 83.20(13) ?
    C10 Fe1 C7 C6 . . . . 38.26(12) ?
    C2 Fe1 C7 C6 . . . . 164.2(2) ?
    C3 Fe1 C7 C6 . . . . -161.47(13) ?
    C1 Fe1 C7 C6 . . . . -44.5(4) ?
    C4 Fe1 C7 C6 . . . . -119.50(15) ?
    C5 Fe1 C7 C6 . . . . -77.76(17) ?
    C8 Fe1 C7 C6 . . . . 120.1(2) ?
    C9 Fe1 C7 C8 . . . . -36.94(14) ?
    C10 Fe1 C7 C8 . . . . -81.88(15) ?
    C2 Fe1 C7 C8 . . . . 44.1(3) ?
    C3 Fe1 C7 C8 . . . . 78.39(17) ?
    C1 Fe1 C7 C8 . . . . -164.6(3) ?
    C4 Fe1 C7 C8 . . . . 120.36(15) ?
    C5 Fe1 C7 C8 . . . . 162.10(14) ?
    C6 Fe1 C7 C8 . . . . -120.1(2) ?
    C6 C7 C8 C9 . . . . 0.0(2) ?
    Fe1 C7 C8 C9 . . . . 58.43(15) ?
    C6 C7 C8 Fe1 . . . . -58.46(14) ?
    C10 Fe1 C8 C9 . . . . -38.75(13) ?
    C2 Fe1 C8 C9 . . . . 78.34(15) ?
    C3 Fe1 C8 C9 . . . . 120.02(14) ?
    C1 Fe1 C8 C9 . . . . 47.3(3) ?
    C4 Fe1 C8 C9 . . . . 160.81(13) ?
    C5 Fe1 C8 C9 . . . . -168.5(2) ?
    C6 Fe1 C8 C9 . . . . -83.26(13) ?
    C7 Fe1 C8 C9 . . . . -120.2(2) ?
    C9 Fe1 C8 C7 . . . . 120.2(2) ?
    C10 Fe1 C8 C7 . . . . 81.47(15) ?
    C2 Fe1 C8 C7 . . . . -161.44(14) ?
    C3 Fe1 C8 C7 . . . . -119.75(15) ?
    C1 Fe1 C8 C7 . . . . 167.5(2) ?
    C4 Fe1 C8 C7 . . . . -78.97(17) ?
    C5 Fe1 C8 C7 . . . . -48.3(3) ?
    C6 Fe1 C8 C7 . . . . 36.97(14) ?
    C7 C8 C9 C10 . . . . 0.4(2) ?
    Fe1 C8 C9 C10 . . . . 59.58(13) ?
    C7 C8 C9 Fe1 . . . . -59.23(15) ?
    C10 Fe1 C9 C8 . . . . 118.64(17) ?
    C2 Fe1 C9 C8 . . . . -119.21(13) ?
    C3 Fe1 C9 C8 . . . . -78.08(16) ?
    C1 Fe1 C9 C8 . . . . -160.23(13) ?
    C4 Fe1 C9 C8 . . . . -48.3(3) ?
    C5 Fe1 C9 C8 . . . . 169.3(2) ?
    C6 Fe1 C9 C8 . . . . 80.31(13) ?
    C7 Fe1 C9 C8 . . . . 37.05(13) ?
    C2 Fe1 C9 C10 . . . . 122.15(12) ?
    C3 Fe1 C9 C10 . . . . 163.28(12) ?
    C1 Fe1 C9 C10 . . . . 81.12(13) ?
    C4 Fe1 C9 C10 . . . . -166.9(2) ?
    C5 Fe1 C9 C10 . . . . 50.6(3) ?
    C6 Fe1 C9 C10 . . . . -38.33(11) ?
    C8 Fe1 C9 C10 . . . . -118.64(17) ?
    C7 Fe1 C9 C10 . . . . -81.59(12) ?
    C7 C6 C10 C9 . . . . 0.5(2) ?
    Fe1 C6 C10 C9 . . . . -59.41(13) ?
    C7 C6 C10 C11 . . . . 177.20(18) ?
    Fe1 C6 C10 C11 . . . . 117.27(19) ?
    C7 C6 C10 Fe1 . . . . 59.92(14) ?
    C8 C9 C10 C6 . . . . -0.5(2) ?
    Fe1 C9 C10 C6 . . . . 60.00(13) ?
    C8 C9 C10 C11 . . . . -177.12(18) ?
    Fe1 C9 C10 C11 . . . . -116.59(19) ?
    C8 C9 C10 Fe1 . . . . -60.53(14) ?
    C9 Fe1 C10 C6 . . . . -118.36(16) ?
    C2 Fe1 C10 C6 . . . . 164.95(12) ?
    C3 Fe1 C10 C6 . . . . -162.5(2) ?
    C1 Fe1 C10 C6 . . . . 123.29(13) ?
    C4 Fe1 C10 C6 . . . . 48.3(3) ?
    C5 Fe1 C10 C6 . . . . 81.11(15) ?
    C8 Fe1 C10 C6 . . . . -80.85(12) ?
    C7 Fe1 C10 C6 . . . . -37.34(12) ?
    C2 Fe1 C10 C9 . . . . -76.69(14) ?
    C3 Fe1 C10 C9 . . . . -44.1(3) ?
    C1 Fe1 C10 C9 . . . . -118.35(12) ?
    C4 Fe1 C10 C9 . . . . 166.7(2) ?
    C5 Fe1 C10 C9 . . . . -160.53(13) ?
    C6 Fe1 C10 C9 . . . . 118.36(16) ?
    C8 Fe1 C10 C9 . . . . 37.51(12) ?
    C7 Fe1 C10 C9 . . . . 81.02(12) ?
    C9 Fe1 C10 C11 . . . . 121.9(2) ?
    C2 Fe1 C10 C11 . . . . 45.2(2) ?
    C3 Fe1 C10 C11 . . . . 77.8(3) ?
    C1 Fe1 C10 C11 . . . . 3.54(19) ?
    C4 Fe1 C10 C11 . . . . -71.5(3) ?
    C5 Fe1 C10 C11 . . . . -38.6(2) ?
    C6 Fe1 C10 C11 . . . . -119.8(2) ?
    C8 Fe1 C10 C11 . . . . 159.39(19) ?
    C7 Fe1 C10 C11 . . . . -157.09(19) ?
    C6 C10 C11 O1 . . . . 15.5(3) ?
    C9 C10 C11 O1 . . . . -168.5(2) ?
    Fe1 C10 C11 O1 . . . . 103.5(2) ?
    C6 C10 C11 C12 . . . . -165.28(18) ?
    C9 C10 C11 C12 . . . . 10.7(3) ?
    Fe1 C10 C11 C12 . . . . -77.3(2) ?
    O1 C11 C12 C13 . . . . 22.2(3) ?
    C10 C11 C12 C13 . . . . -157.06(18) ?
    C11 C12 C13 C14 . . . . 179.80(18) ?
    C12 C13 C14 C15 . . . . 21.4(3) ?
    C12 C13 C14 C19 . . . . -158.8(2) ?
    C19 C14 C15 C16 . . . . -0.7(3) ?
    C13 C14 C15 C16 . . . . 179.1(2) ?
    C14 C15 C16 C17 . . . . 1.0(4) ?
    C15 C16 C17 C18 . . . . -0.2(4) ?
    C16 C17 C18 C19 . . . . -1.0(4) ?
    C17 C18 C19 C14 . . . . 1.4(4) ?
    C15 C14 C19 C18 . . . . -0.5(3) ?
    C13 C14 C19 C18 . . . . 179.6(2) ?
data_global
_journal_date_recd_electronic     2008-06-19
_journal_date_accepted     2008-07-01
_journal_name_full     'Acta Crystallographica, Section E'
_journal_year     2008
_journal_volume     64
_journal_issue      8
_journal_page_first     m1001
_journal_page_last     m1002
_journal_paper_category     QM
_journal_coeditor_code     OM2243
_publ_contact_author_name     'Xiao-Lan Liu'
_publ_contact_author_address
;
College of Chemistry and Chemical Engineering, Yangzhou University, Yangzhou
225002, People's Republic of China
;
_publ_contact_author_email     xiaolanliu998@yahoo.com.cn
_publ_contact_author_fax     '86-514-87975244'
_publ_contact_author_phone     '86-514-87975568'
_publ_section_title
;
(<i>E</i>)-1-Ferrocenyl-3-phenylprop-2-en-1-one
;
loop_
    _publ_author_name
    _publ_author_footnote
    _publ_author_address
    'Liu, Yong-Hong' .
;
College of Chemistry and Chemical Engineering, Yangzhou University
Yangzhou 225002, People's Republic of China
;
    'Liu, Jian-Feng' .
;
Technology Center, Jiuquan Iron and Steel (Group) Co. Ltd, Jiayuguan 735100,
People's Republic of China
;
    'Jian, Pan-Ming' .
;
College of Chemistry and Chemical Engineering, Yangzhou University
Yangzhou 225002, People's Republic of China
;
    'Liu, Xiao-Lan' .
;
College of Chemistry and Chemical Engineering, Yangzhou University
Yangzhou 225002, People's Republic of China
;
