# Supplementary material for: (E)-1-Ferrocenyl-3-phenyl­prop-2-en-1-one
Source: Acta Crystallogr Sect E Struct Rep Online. 2008 Jul 5;64(Pt 8):m1001–2. doi: 10.1107/S1600536808020059 (PMC2961926; doi:10.1107/S1600536808020059)
Supplement: Supplementary file 2 [file e-64-m1001-Isup2.hkl]

# 
# h,k,l, Fc-squared, Fo-squared, sigma(Fo-squared) and status flag 
# 
data_I
_shelx_title ' SD in Pna2(1)' 
_shelx_refln_list_code          4 
_shelx_F_calc_maximum      177.75 
_exptl_crystal_F_000       656.0 
_reflns_d_resolution_high  0.8407 
 
loop_ 
 _symmetry_equiv_pos_as_xyz 
 'x, y, z' 
 '-x, -y, z+1/2' 
 'x+1/2, -y+1/2, z' 
 '-x+1/2, y+1/2, z+1/2' 
 
_cell_length_a    22.7168 
_cell_length_b     5.8173 
_cell_length_c    11.1789 
_cell_angle_alpha  90.000 
_cell_angle_beta   90.000 
_cell_angle_gamma  90.000 
 
_shelx_F_squared_multiplier     1.000 
 
loop_ 
 _refln_index_h 
 _refln_index_k 
 _refln_index_l 
 _refln_F_squared_calc 
 _refln_F_squared_meas 
 _refln_F_squared_sigma 
 _refln_observed_status 
   2   0 -13      122.70      122.87     13.72 o 
   4   0 -13      340.04      311.36     21.38 o 
   0   1 -13       74.76       79.08     12.37 o 
   1   1 -13      395.15      414.93     17.94 o 
   2   1 -13        7.15        5.47      3.88 o 
   3   1 -13      128.18      128.42     11.22 o 
   4   1 -13        2.74        0.00      3.54 o 
   0   0 -12     1350.95     1276.21     50.49 o 
   2   0 -12      581.52      608.33     21.00 o 
   4   0 -12      114.83      123.73      9.16 o 
   6   0 -12       94.48       89.39     11.55 o 
   8   0 -12      435.89      432.92     24.56 o 
  10   0 -12      245.14      270.57     13.08 o 
   1   1 -12      126.89      116.50      6.46 o 
   2   1 -12       33.63       28.21      5.59 o 
   3   1 -12      340.22      350.12     10.74 o 
   4   1 -12       12.18        7.56      3.08 o 
   5   1 -12      470.34      464.33     12.56 o 
   6   1 -12       30.36       31.87      4.46 o 
   7   1 -12      238.80      254.12      9.20 o 
   8   1 -12        2.78        3.17      2.94 o 
   9   1 -12        6.71        9.11      3.40 o 
  10   1 -12       25.88       20.93      3.98 o 
   0   2 -12      481.58      476.09     18.39 o 
   1   2 -12       14.35       11.39      4.74 o 
   2   2 -12      215.37      212.62      8.77 o 
   3   2 -12       19.69       15.08      3.68 o 
   4   2 -12       20.15       18.02      3.99 o 
   5   2 -12       37.65       40.34      4.76 o 
   6   2 -12      101.16       98.45      6.39 o 
   7   2 -12       20.22       16.11      4.00 o 
   8   2 -12      328.44      362.89     11.55 o 
   2   0 -11      228.52      244.37      9.43 o 
   4   0 -11      881.46      897.96     21.58 o 
   6   0 -11      500.38      471.26     14.01 o 
   8   0 -11       38.55       35.18      4.27 o 
  10   0 -11      212.08      209.57     11.06 o 
  12   0 -11      369.35      383.72     28.06 o 
  14   0 -11      316.55      331.85     14.93 o 
   0   1 -11       10.65        9.06      3.38 o 
   1   1 -11      441.82      432.47     10.26 o 
   2   1 -11        8.58        3.14      2.31 o 
   3   1 -11      429.46      439.30     10.44 o 
   4   1 -11       16.41       20.89      3.04 o 
   5   1 -11       94.66       82.78      6.44 o 
   6   1 -11        6.92        2.56      2.29 o 
   7   1 -11      436.06      445.62     11.99 o 
   8   1 -11        6.68        6.03      2.47 o 
   9   1 -11      544.01      547.13     13.98 o 
  10   1 -11        6.62        0.00      2.13 o 
  11   1 -11      168.04      176.17      7.72 o 
  12   1 -11       10.80        6.29      5.40 o 
  13   1 -11        0.65        0.77      2.68 o 
  14   1 -11        6.53       10.24      3.43 o 
   1   2 -11       22.01       21.17      3.72 o 
   2   2 -11      232.95      238.63      9.69 o 
   3   2 -11      138.36      138.37      6.93 o 
   4   2 -11      912.58      897.77     19.80 o 
   5   2 -11       35.44       45.55      4.74 o 
   6   2 -11      286.33      297.76     10.05 o 
   7   2 -11       26.12       25.99      5.16 o 
   8   2 -11        1.25        0.00      2.85 o 
   9   2 -11        7.60        7.35      2.83 o 
  10   2 -11      125.60      131.76      6.11 o 
  11   2 -11        4.79        9.70      3.01 o 
  12   2 -11      317.50      320.49     10.74 o 
  13   2 -11        2.35        0.00      3.14 o 
   0   3 -11       47.78       44.70      7.11 o 
   1   3 -11      346.12      339.95     11.01 o 
   2   3 -11       35.59       36.95      5.56 o 
   3   3 -11      109.54      109.18      6.53 o 
   4   3 -11      118.75      115.31     10.77 o 
   5   3 -11       34.14       29.19      4.30 o 
   6   3 -11       40.11       29.62      4.46 o 
   7   3 -11      325.16      316.30     10.92 o 
   8   3 -11       42.73       42.24      5.07 o 
   9   3 -11      214.24      236.74     17.56 o 
   0   0 -10      792.80      804.89     24.08 o 
   2   0 -10      116.82      127.55      5.39 o 
   4   0 -10       15.14       19.74      2.81 o 
   6   0 -10      121.19      106.35      7.54 o 
   8   0 -10      704.40      737.22     19.90 o 
  10   0 -10      843.08      823.50     20.19 o 
  12   0 -10      194.18      189.96     10.48 o 
  14   0 -10       52.89       51.93      6.44 o 
  16   0 -10      490.19      539.33     19.66 o 
   1   1 -10      513.89      505.98      9.94 o 
   2   1 -10       56.87       70.28      3.59 o 
   3   1 -10      832.07      801.17     13.72 o 
   4   1 -10      141.25      149.93      5.65 o 
   5   1 -10      281.61      282.71      7.79 o 
   6   1 -10       83.09       77.35      4.23 o 
   7   1 -10      158.21      161.55      5.90 o 
   8   1 -10       59.37       55.35      3.91 o 
   9   1 -10       75.02       80.47      4.52 o 
  10   1 -10       37.97       36.82      3.60 o 
  11   1 -10      179.07      182.09      6.38 o 
  12   1 -10       32.31       33.82      3.49 o 
  13   1 -10      549.60      546.01     13.94 o 
  14   1 -10       10.12        6.18      2.68 o 
  15   1 -10      323.95      300.60      8.82 o 
  16   1 -10        6.03        5.35      2.63 o 
  17   1 -10        3.23        0.00      2.48 o 
   0   2 -10     1796.00     1782.64     46.38 o 
   1   2 -10       27.66       32.89      4.70 o 
   2   2 -10      222.75      208.13      7.65 o 
   3   2 -10       11.63       11.91      3.08 o 
   4   2 -10        1.11        1.75      2.46 o 
   5   2 -10       70.47       71.86      4.96 o 
   6   2 -10      196.54      204.60      6.75 o 
   7   2 -10      178.48      177.11      6.45 o 
   8   2 -10      554.32      537.47     12.15 o 
   9   2 -10      100.43       98.74      6.41 o 
  10   2 -10      270.27      263.58     10.22 o 
  11   2 -10        9.74       15.29      3.39 o 
  12   2 -10       98.18      100.02      5.97 o 
  13   2 -10       19.30       17.48      3.64 o 
  14   2 -10       24.35       22.13      3.87 o 
  15   2 -10        9.79        6.82      3.35 o 
  16   2 -10      279.63      302.19     10.23 o 
   1   3 -10      135.05      126.15      6.61 o 
   2   3 -10       37.18       35.77      4.29 o 
   3   3 -10      644.71      646.09     16.68 o 
   4   3 -10      166.20      180.30      6.70 o 
   5   3 -10      508.08      515.25     12.08 o 
   6   3 -10      153.58      155.08      6.49 o 
   7   3 -10      206.54      194.65      8.19 o 
   8   3 -10       34.82       31.23      4.36 o 
   9   3 -10       18.71       20.71      4.13 o 
  10   3 -10        5.45        6.17      3.49 o 
  11   3 -10       87.89       78.72      6.71 o 
  12   3 -10        0.62        1.36      4.03 o 
  13   3 -10      195.41      205.49     14.41 o 
   0   4 -10      345.69      350.16     12.88 o 
   1   4 -10        1.09        0.00      2.56 o 
   2   4 -10      258.12      254.77      8.47 o 
   3   4 -10       27.93       29.21      3.75 o 
   4   4 -10       23.97       20.48      3.56 o 
   5   4 -10       14.15        7.53      3.05 o 
   6   4 -10       83.17       80.11      5.27 o 
   7   4 -10       62.42       59.41      4.85 o 
   8   4 -10      280.78      285.80     10.44 o 
   2   0  -9      513.41      498.11     11.36 o 
   4   0  -9     1032.21     1005.01     45.80 o 
   6   0  -9      515.49      499.05     32.70 o 
   8   0  -9      121.56      111.87      5.88 o 
  10   0  -9      233.70      233.39      8.48 o 
  12   0  -9     1241.10     1286.35     28.83 o 
  14   0  -9      574.71      592.50     16.36 o 
  16   0  -9      177.31      193.94     10.80 o 
  18   0  -9       12.15       13.07      5.02 o 
   0   1  -9       94.47       96.32      5.79 o 
   1   1  -9      600.19      598.15     10.74 o 
   2   1  -9        8.29       11.76      1.96 o 
   3   1  -9      333.45      339.29      6.55 o 
   4   1  -9       67.56       61.70      2.88 o 
   5   1  -9      460.57      456.49      8.25 o 
   6   1  -9      223.08      232.78      5.97 o 
   7   1  -9      593.27      597.25     10.74 o 
   8   1  -9       48.81       54.84      3.42 o 
   9   1  -9      551.60      565.16     11.70 o 
  10   1  -9       13.50       13.88      2.46 o 
  11   1  -9      672.99      667.90     16.62 o 
  12   1  -9       16.10       16.94      3.26 o 
  13   1  -9        2.40        1.66      2.13 o 
  14   1  -9       55.74       53.79      3.84 o 
  15   1  -9      114.84      119.63      5.42 o 
  16   1  -9       10.21        6.55      2.57 o 
  17   1  -9      475.95      504.55     11.80 o 
  18   1  -9       45.08       45.71      4.25 o 
  19   1  -9      281.00      301.83      9.07 o 
   1   2  -9      187.88      194.46      7.03 o 
   2   2  -9      117.50      120.50      6.04 o 
   3   2  -9        4.58        4.29      2.17 o 
   4   2  -9     1129.42     1084.95     19.08 o 
   5   2  -9      198.45      188.18      5.44 o 
   6   2  -9      298.25      309.06      7.17 o 
   7   2  -9       76.71       73.78      5.00 o 
   8   2  -9      297.81      321.91      9.33 o 
   9   2  -9      172.02      185.60      7.08 o 
  10   2  -9       10.82        9.78      2.75 o 
  11   2  -9       29.18       25.83      3.49 o 
  12   2  -9      486.48      499.82     12.98 o 
  13   2  -9       44.89       42.61      6.44 o 
  14   2  -9      434.89      433.63     11.97 o 
  15   2  -9       10.24       14.45      3.41 o 
  16   2  -9      191.57      191.48      9.74 o 
  17   2  -9       54.54       52.19      4.90 o 
  18   2  -9       24.75       15.96      3.73 o 
   0   3  -9      137.72      144.42      7.46 o 
   1   3  -9      622.40      605.12     14.76 o 
   2   3  -9       14.88        9.54      2.60 o 
   3   3  -9      267.12      248.08      7.76 o 
   4   3  -9      129.64      131.08      5.59 o 
   5   3  -9       38.59       41.11      3.63 o 
   6   3  -9       33.79       31.22      3.43 o 
   7   3  -9      281.83      288.40      8.39 o 
   8   3  -9       95.68       96.54      5.63 o 
   9   3  -9      626.21      607.12     17.37 o 
  10   3  -9      168.46      155.36      8.40 o 
  11   3  -9      375.43      369.27     13.08 o 
  12   3  -9       15.84       14.31      5.44 o 
  13   3  -9        9.74        9.23      3.20 o 
  14   3  -9        9.89        9.04      3.06 o 
  15   3  -9       85.66       74.78      5.53 o 
  16   3  -9       13.83       10.96      3.60 o 
   1   4  -9       60.21       68.13      4.24 o 
   2   4  -9      263.16      276.26      7.76 o 
   3   4  -9      116.09      109.50      5.08 o 
   4   4  -9      588.48      592.54     18.05 o 
   5   4  -9       78.61       86.56      5.28 o 
   6   4  -9      407.50      423.28     11.02 o 
   7   4  -9       17.26       17.55      3.67 o 
   8   4  -9       54.08       46.15      4.97 o 
   9   4  -9       16.63       18.14      3.42 o 
  10   4  -9       91.00       95.83      7.30 o 
  11   4  -9       38.08       22.39      4.89 o 
  12   4  -9      229.21      225.12     10.43 o 
   0   5  -9       33.88       32.89      5.34 o 
   1   5  -9      300.11      325.04     11.51 o 
   2   5  -9       49.94       57.57      4.40 o 
   3   5  -9      139.80      144.70      6.22 o 
   0   0  -8     2850.78     2826.29     65.65 o 
   2   0  -8      799.30      777.62     15.18 o 
   4   0  -8      324.78      348.42      9.77 o 
   6   0  -8     1236.38     1254.17     22.79 o 
   8   0  -8     1648.55     1709.64     40.44 o 
  10   0  -8     1107.35     1111.86     23.76 o 
  12   0  -8       22.29       24.59      3.48 o 
  14   0  -8       24.85       24.05      3.74 o 
  16   0  -8      568.27      585.67     16.28 o 
  18   0  -8      178.54      189.14     10.53 o 
  20   0  -8      265.26      269.71     13.30 o 
   1   1  -8       94.81       95.92      3.37 o 
   2   1  -8       97.70      109.09      3.05 o 
   3   1  -8      857.81      857.05     11.49 o 
   4   1  -8       88.50       91.32      3.16 o 
   5   1  -8      879.64      904.12     13.02 o 
   6   1  -8      115.04      112.65      3.85 o 
   7   1  -8     1549.81     1560.51     22.57 o 
   8   1  -8      457.09      455.39      8.69 o 
   9   1  -8      251.03      264.60      6.93 o 
  10   1  -8        9.50       10.79      2.10 o 
  11   1  -8      335.59      347.29      9.53 o 
  12   1  -8        4.82        6.25      2.10 o 
  13   1  -8      883.96      893.83     16.35 o 
  14   1  -8      136.16      114.36      5.02 o 
  15   1  -8      400.11      416.50      9.90 o 
  16   1  -8        9.54        9.95      2.53 o 
  17   1  -8       38.70       29.56      3.38 o 
  18   1  -8       60.23       56.90      4.12 o 
  19   1  -8       82.98       75.42      4.67 o 
  20   1  -8        2.60        7.69      2.72 o 
  21   1  -8      238.99      242.47     10.40 o 
   0   2  -8     1620.32     1587.33     40.79 o 
   1   2  -8       68.86       71.42      3.71 o 
   2   2  -8      434.98      428.22      9.50 o 
   3   2  -8      125.24      127.12      4.23 o 
   4   2  -8      331.75      346.12      7.42 o 
   5   2  -8       35.60       37.70      2.65 o 
   6   2  -8       28.35       33.16      2.81 o 
   7   2  -8       23.14       19.99      2.47 o 
   8   2  -8      980.76      975.53     17.50 o 
   9   2  -8      158.92      160.42      6.31 o 
  10   2  -8      578.47      586.47     11.93 o 
  11   2  -8       69.80       65.64      3.86 o 
  12   2  -8      269.76      267.11      7.44 o 
  13   2  -8       26.14       24.29      2.93 o 
  14   2  -8       21.39       24.09      3.02 o 
  15   2  -8       34.29       37.25      3.45 o 
  16   2  -8      352.17      351.50     10.56 o 
  17   2  -8       33.77       33.74      3.57 o 
  18   2  -8      445.45      446.11     11.06 o 
  19   2  -8      103.17       98.42      5.72 o 
  20   2  -8      244.01      274.56      8.71 o 
   1   3  -8      157.73      149.67      5.07 o 
   2   3  -8       91.98       92.34      4.11 o 
   3   3  -8      266.03      254.25      7.41 o 
   4   3  -8       15.96       10.48      2.47 o 
   5   3  -8      969.42      943.38     17.87 o 
   6   3  -8      234.52      230.79      7.20 o 
   7   3  -8      484.41      490.23     15.94 o 
   8   3  -8      133.13      129.90      6.17 o 
   9   3  -8        1.43        0.00      1.89 o 
  10   3  -8       62.71       60.55      4.00 o 
  11   3  -8      400.42      407.90     11.05 o 
  12   3  -8       35.96       38.65      5.13 o 
  13   3  -8      461.76      473.69     12.57 o 
  14   3  -8       63.41       75.09      5.21 o 
  15   3  -8      301.45      299.16      9.83 o 
  16   3  -8       25.71       17.56      3.63 o 
  17   3  -8       18.84       21.52      3.88 o 
  18   3  -8       23.43       29.41      4.17 o 
   0   4  -8      648.22      628.35     17.69 o 
   1   4  -8      200.86      203.10      6.51 o 
   2   4  -8      359.42      350.80      8.67 o 
   3   4  -8      134.89      120.30      5.08 o 
   4   4  -8        5.92        8.75      2.44 o 
   5   4  -8       39.00       42.71      3.52 o 
   6   4  -8      215.61      201.39      7.21 o 
   7   4  -8       26.77       23.79      3.47 o 
   8   4  -8      853.77      830.58     18.92 o 
   9   4  -8       32.40       38.52      4.42 o 
  10   4  -8      413.16      408.87     12.09 o 
  11   4  -8        2.67        1.44      2.95 o 
  12   4  -8       32.23       32.35      4.30 o 
  13   4  -8        5.39        2.30      3.42 o 
  14   4  -8       52.83       56.93      7.57 o 
   1   5  -8       85.10       84.34      4.85 o 
   2   5  -8       87.01       71.95      4.55 o 
   3   5  -8      249.74      248.75      7.65 o 
   4   5  -8       48.42       50.32      4.65 o 
   5   5  -8      424.46      415.02     10.28 o 
   6   5  -8       50.12       50.29      4.10 o 
   7   5  -8       73.03       83.86      5.44 o 
   8   5  -8       24.10       19.48      3.63 o 
   9   5  -8       25.60       17.58      3.51 o 
   2   0  -7     2902.74     2823.02     46.63 o 
   4   0  -7     3203.32     3303.21     62.67 o 
   6   0  -7     1284.29     1292.50     25.70 o 
   8   0  -7      488.07      479.60     12.08 o 
  10   0  -7       74.37       83.06      5.93 o 
  12   0  -7     1564.52     1555.03     32.59 o 
  14   0  -7     1910.12     1853.72     36.65 o 
  16   0  -7       84.16       82.32      5.36 o 
  18   0  -7       76.26       80.25      5.52 o 
  20   0  -7      379.67      352.68     18.32 o 
  22   0  -7      184.65      176.66     12.30 o 
   0   1  -7       39.69       39.00      2.68 o 
   1   1  -7     3732.42     3773.94     41.72 o 
   2   1  -7      131.05      133.58      3.20 o 
   3   1  -7      579.15      585.18      8.36 o 
   4   1  -7       16.18       14.40      1.87 o 
   5   1  -7      163.18      176.73      3.74 o 
   6   1  -7       13.97       16.41      1.56 o 
   7   1  -7      597.83      577.94      9.06 o 
   8   1  -7      189.96      188.14      4.31 o 
   9   1  -7     1245.87     1205.66     18.42 o 
  10   1  -7      222.58      222.00      6.08 o 
  11   1  -7     1260.01     1249.11     18.79 o 
  12   1  -7      224.97      219.56      6.30 o 
  13   1  -7      626.82      590.69     11.88 o 
  14   1  -7      193.52      194.20      5.99 o 
  15   1  -7      213.93      214.00      6.54 o 
  16   1  -7       29.21       22.77      2.87 o 
  17   1  -7      561.68      560.88     11.75 o 
  18   1  -7       89.22       89.24      4.65 o 
  19   1  -7      376.13      384.71      9.88 o 
  20   1  -7       39.79       37.90      3.65 o 
  21   1  -7       39.77       45.74      4.20 o 
  22   1  -7        0.66        0.00      2.41 o 
   1   2  -7       88.42       89.65      2.83 o 
   2   2  -7      890.27      896.72     12.93 o 
   3   2  -7      122.17      124.80      4.06 o 
   4   2  -7     2209.32     2136.74     29.90 o 
   5   2  -7      441.48      445.66      9.03 o 
   6   2  -7      829.29      810.53     13.11 o 
   7   2  -7      175.93      185.02      4.86 o 
   8   2  -7      358.64      353.01      7.30 o 
   9   2  -7      114.28      117.03      4.03 o 
  10   2  -7      123.48      118.09      4.13 o 
  11   2  -7       18.11       16.38      2.31 o 
  12   2  -7      682.73      701.56     13.75 o 
  13   2  -7       53.33       46.96      5.62 o 
  14   2  -7      476.21      465.89     11.59 o 
  15   2  -7       30.15       21.59      3.07 o 
  16   2  -7      141.32      138.36      6.49 o 
  17   2  -7       38.41       25.45      3.20 o 
  18   2  -7       64.67       56.05      4.08 o 
  19   2  -7        1.99        1.07      2.39 o 
  20   2  -7      252.44      260.57     10.76 o 
  21   2  -7       16.26       15.66      3.21 o 
   0   3  -7      237.52      236.35      8.76 o 
   1   3  -7      947.93      926.94     15.58 o 
   2   3  -7       24.37       24.46      2.48 o 
   3   3  -7      165.07      161.12      5.09 o 
   4   3  -7        3.90        4.38      1.77 o 
   5   3  -7      143.26      149.74      6.05 o 
   6   3  -7       99.90      100.50      4.38 o 
   7   3  -7      788.67      760.56     14.38 o 
   8   3  -7       81.59       87.41      4.24 o 
   9   3  -7      744.86      759.14     14.79 o 
  10   3  -7      116.80      118.94      4.98 o 
  11   3  -7      353.95      348.61      8.86 o 
  12   3  -7       25.45       32.53      3.24 o 
  13   3  -7        4.69        2.65      2.40 o 
  14   3  -7       56.64       56.49      4.44 o 
  15   3  -7      259.24      264.40      8.78 o 
  16   3  -7       29.59       32.11      3.89 o 
  17   3  -7      334.64      325.64     10.25 o 
  18   3  -7      104.38      103.55      6.06 o 
  19   3  -7      231.69      222.65      8.53 o 
   1   4  -7        5.29        5.14      2.11 o 
   2   4  -7      327.82      314.42      7.84 o 
   3   4  -7      255.96      234.62      6.74 o 
   4   4  -7      452.84      438.65      9.74 o 
   5   4  -7      284.04      269.64      7.26 o 
   6   4  -7      356.41      346.17      9.15 o 
   7   4  -7      271.09      257.01      8.19 o 
   8   4  -7        9.16        5.33      2.72 o 
   9   4  -7       36.56       45.14      4.34 o 
  10   4  -7      190.81      188.97      7.72 o 
  11   4  -7        6.90        4.15      2.89 o 
  12   4  -7      482.82      463.47     12.85 o 
  13   4  -7       54.39       51.98      4.80 o 
  14   4  -7      466.74      481.45     13.39 o 
  15   4  -7        1.55        1.09      2.76 o 
  16   4  -7       81.31       81.05      5.59 o 
   0   5  -7      295.61      306.29     11.75 o 
   1   5  -7      301.07      277.20      7.90 o 
   2   5  -7      179.06      180.76      6.41 o 
   3   5  -7       89.32       82.89      4.69 o 
   4   5  -7       73.23       69.14      4.36 o 
   5   5  -7       32.66       36.60      3.58 o 
   6   5  -7       24.99       23.37      3.19 o 
   7   5  -7      230.80      215.60      6.97 o 
   8   5  -7      104.32      109.09      5.70 o 
   9   5  -7      349.49      351.35     12.16 o 
  10   5  -7       51.72       47.29      4.96 o 
  11   5  -7       76.23       77.97      5.81 o 
  12   5  -7       12.19       17.62      3.87 o 
   0   0  -6     5376.08     5449.12    122.51 o 
   2   0  -6     2393.18     2468.67     45.15 o 
   4   0  -6     1115.88     1073.54     44.61 o 
   6   0  -6     1017.97     1022.82     20.91 o 
   8   0  -6     1949.06     1889.26     37.03 o 
  10   0  -6     3718.79     3525.23     65.74 o 
  12   0  -6      557.67      561.04     14.10 o 
  14   0  -6        8.14       11.75      2.72 o 
  16   0  -6     1261.58     1218.42     26.86 o 
  18   0  -6      746.94      709.82     17.99 o 
  20   0  -6       45.56       43.82      4.57 o 
  22   0  -6       12.32        2.39      3.73 o 
  24   0  -6       89.92      117.75      9.21 o 
   1   1  -6      917.05      947.02     12.01 o 
   2   1  -6     1110.70     1152.30     13.37 o 
   3   1  -6     5513.54     5546.15     57.78 o 
   4   1  -6      213.67      215.69      3.96 o 
   5   1  -6     3466.48     3335.44     40.87 o 
   6   1  -6       29.31       27.23      1.68 o 
   7   1  -6     1123.40     1149.32     15.80 o 
   8   1  -6       14.02       10.22      1.32 o 
   9   1  -6       88.07       81.95      3.01 o 
  10   1  -6      200.10      202.75      4.48 o 
  11   1  -6      432.83      431.54      7.86 o 
  12   1  -6      119.07      116.14      3.79 o 
  13   1  -6      769.79      759.53     12.43 o 
  14   1  -6      337.72      331.06      7.11 o 
  15   1  -6      525.78      541.03     11.18 o 
  16   1  -6       41.93       36.47      3.10 o 
  17   1  -6      113.98      101.66      4.60 o 
  18   1  -6       74.39       67.81      4.04 o 
  19   1  -6      238.16      231.12      7.12 o 
  20   1  -6       24.29       19.66      3.00 o 
  21   1  -6      210.44      234.37      7.36 o 
  22   1  -6       42.33       37.19      3.73 o 
  23   1  -6      303.34      314.88      9.25 o 
   0   2  -6     4494.86     4413.17     71.37 o 
   1   2  -6       33.83       36.63      1.66 o 
   2   2  -6     2178.79     2191.38     24.44 o 
   3   2  -6      267.16      282.71      4.61 o 
   4   2  -6      126.05      124.42      3.11 o 
   5   2  -6       32.79       32.78      2.06 o 
   6   2  -6      560.99      542.09      9.46 o 
   7   2  -6       17.83       19.11      1.84 o 
   8   2  -6     1648.79     1585.78     23.03 o 
   9   2  -6      134.76      131.90      4.08 o 
  10   2  -6      907.28      886.66     14.12 o 
  11   2  -6       10.70        9.89      1.78 o 
  12   2  -6      166.76      159.03      4.66 o 
  13   2  -6      214.68      195.56      6.81 o 
  14   2  -6      206.30      203.51      6.17 o 
  15   2  -6      220.52      209.96      6.39 o 
  16   2  -6      460.16      456.92     10.44 o 
  17   2  -6       17.93       19.46      2.77 o 
  18   2  -6      410.58      429.19     10.11 o 
  19   2  -6       30.29       25.19      3.18 o 
  20   2  -6       93.08      102.14      5.19 o 
  21   2  -6       16.10        8.38      2.84 o 
  22   2  -6        7.47        5.92      2.65 o 
   1   3  -6      428.50      419.22      8.67 o 
   2   3  -6      541.73      522.69     10.01 o 
   3   3  -6     1972.81     1928.06     28.23 o 
   4   3  -6       43.60       46.65      2.71 o 
   5   3  -6      855.72      848.68     13.92 o 
   6   3  -6      162.53      157.60      4.64 o 
   7   3  -6      202.97      185.61      5.53 o 
   8   3  -6       94.39       88.31      4.34 o 
   9   3  -6       29.64       25.18      2.67 o 
  10   3  -6       56.03       49.58      3.30 o 
  11   3  -6      684.77      686.28     13.52 o 
  12   3  -6       31.29       31.49      2.68 o 
  13   3  -6      518.63      538.72     10.58 o 
  14   3  -6       21.00       22.81      2.63 o 
  15   3  -6      294.46      307.11      8.28 o 
  16   3  -6       24.69       31.78      3.29 o 
  17   3  -6        9.31        5.71      2.17 o 
  18   3  -6        3.96        2.32      2.33 o 
  19   3  -6       69.09       70.37      4.58 o 
  20   3  -6        4.55        0.00      3.18 o 
  21   3  -6      171.26      189.89      7.15 o 
   0   4  -6      528.76      515.31     14.95 o 
   1   4  -6      110.18      119.50      4.67 o 
   2   4  -6      328.75      334.62      7.98 o 
   3   4  -6       66.89       61.40      3.92 o 
   4   4  -6      316.31      300.12      7.45 o 
   5   4  -6       71.65       71.54      4.20 o 
   6   4  -6      427.74      412.81      9.98 o 
   7   4  -6        8.23       10.14      2.48 o 
   8   4  -6      472.70      465.25     10.78 o 
   9   4  -6      377.84      365.20     10.62 o 
  10   4  -6      609.83      608.37     14.64 o 
  11   4  -6       77.62       88.95      5.58 o 
  12   4  -6      202.65      191.54      8.71 o 
  13   4  -6        0.47        2.07      2.35 o 
  14   4  -6       71.15       66.12      4.34 o 
  15   4  -6       68.72       73.05      4.57 o 
  16   4  -6      276.31      281.55      8.60 o 
  17   4  -6       40.72       43.67      4.56 o 
  18   4  -6      294.58      322.31     10.54 o 
   1   5  -6       57.27       53.94      3.82 o 
   2   5  -6      232.79      228.48      6.85 o 
   3   5  -6      206.78      219.33      6.79 o 
   4   5  -6      256.37      262.64      7.45 o 
   5   5  -6      281.06      280.05      7.75 o 
   6   5  -6       93.99       98.95      4.82 o 
   7   5  -6      141.93      152.94      6.30 o 
   8   5  -6       46.92       39.55      3.85 o 
   9   5  -6       13.31       12.84      3.02 o 
  10   5  -6       35.64       50.54      5.82 o 
  11   5  -6      301.13      305.29     10.24 o 
  12   5  -6       38.60       42.40      4.67 o 
  13   5  -6      513.13      509.55     16.53 o 
  14   5  -6       18.80       23.23     10.26 o 
   0   6  -6      448.01      448.54     24.48 o 
   1   6  -6      193.24      192.01      6.88 o 
   2   6  -6      190.47      196.52      7.00 o 
   3   6  -6       43.59       41.33      3.94 o 
   4   6  -6        2.35        0.00      2.62 o 
   5   6  -6        2.47        1.44      2.68 o 
   2   0  -5     3791.41     3732.40     66.53 o 
   4   0  -5     3321.70     3266.46     60.49 o 
   6   0  -5     2528.64     2475.96     47.01 o 
   8   0  -5     3195.65     3386.05     55.40 o 
  10   0  -5     2249.71     2393.09     44.83 o 
  12   0  -5     2450.74     2364.85     45.67 o 
  14   0  -5     1604.29     1593.28     33.26 o 
  16   0  -5       49.77       52.10      5.09 o 
  18   0  -5      262.50      257.16      9.12 o 
  20   0  -5      292.78      306.11     10.48 o 
  22   0  -5      674.34      655.56     17.54 o 
  24   0  -5      137.25      135.58      7.53 o 
   0   1  -5       28.80       33.22      1.79 o 
   1   1  -5     5503.25     5565.52     58.17 o 
   2   1  -5      430.90      460.57      6.09 o 
   3   1  -5     1356.51     1387.90     17.69 o 
   4   1  -5      676.46      704.93      9.83 o 
   5   1  -5       94.72       97.55      2.65 o 
   6   1  -5       70.69       75.82      2.33 o 
   7   1  -5     2531.99     2451.68     30.05 o 
   8   1  -5      638.43      672.00     10.54 o 
   9   1  -5     4479.65     4313.69     51.83 o 
  10   1  -5      271.62      281.33      5.29 o 
  11   1  -5     1039.30     1033.04     14.44 o 
  12   1  -5      185.02      184.24      4.27 o 
  13   1  -5      148.37      152.60      4.53 o 
  14   1  -5        1.32        1.55      1.30 o 
  15   1  -5      369.76      370.18      7.60 o 
  16   1  -5      163.02      161.00      4.77 o 
  17   1  -5      150.90      151.77      4.72 o 
  18   1  -5       63.86       59.34      3.71 o 
  19   1  -5      522.07      523.77     11.53 o 
  20   1  -5       13.53        7.66      2.33 o 
  21   1  -5      249.21      248.45      7.50 o 
  22   1  -5        9.54       10.54      2.70 o 
  23   1  -5      166.45      190.34      6.77 o 
  24   1  -5       21.72       27.54      3.50 o 
   1   2  -5        8.71        9.79      0.93 o 
   2   2  -5     1541.83     1547.02     17.55 o 
   3   2  -5      577.23      575.09      7.91 o 
   4   2  -5     3041.12     2865.78     33.09 o 
   5   2  -5      235.18      235.08      4.40 o 
   6   2  -5     3174.48     3136.57     38.47 o 
   7   2  -5       19.41       15.91      1.67 o 
   8   2  -5      300.53      296.83      6.16 o 
   9   2  -5      222.07      226.31      5.25 o 
  10   2  -5      827.84      807.89     12.90 o 
  11   2  -5       46.01       56.54      2.80 o 
  12   2  -5     1563.30     1517.96     24.53 o 
  13   2  -5       34.64       45.38      2.74 o 
  14   2  -5      599.31      603.86     10.58 o 
  15   2  -5       87.24       85.84      4.03 o 
  16   2  -5      203.06      202.87      6.09 o 
  17   2  -5      131.83      117.44      4.93 o 
  18   2  -5        1.50        0.64      1.95 o 
  19   2  -5       30.08       24.13      3.03 o 
  20   2  -5      206.30      218.54      7.02 o 
  21   2  -5       53.41       51.99      4.03 o 
  22   2  -5      569.29      577.52     13.06 o 
  23   2  -5       10.14        8.73      2.85 o 
   0   3  -5       26.28       22.43      3.13 o 
   1   3  -5     1528.16     1483.26     22.08 o 
   2   3  -5      204.25      197.87      4.53 o 
   3   3  -5      192.62      193.32      4.80 o 
   4   3  -5      206.71      221.71      5.34 o 
   5   3  -5       92.47       94.24      3.45 o 
   6   3  -5      498.63      511.53      9.35 o 
   7   3  -5     1526.54     1453.10     19.76 o 
   8   3  -5      100.90      104.57      3.70 o 
   9   3  -5     1284.55     1245.40     18.82 o 
  10   3  -5       69.76       62.87      3.06 o 
  11   3  -5      506.70      515.02      9.85 o 
  12   3  -5       14.81       13.39      2.09 o 
  13   3  -5       26.49       23.62      3.01 o 
  14   3  -5       74.43       61.75      3.36 o 
  15   3  -5      351.35      356.88      8.80 o 
  16   3  -5      123.79      136.51      5.11 o 
  17   3  -5      409.63      446.45     10.33 o 
  18   3  -5       36.64       36.49      3.73 o 
  19   3  -5      346.84      350.98      9.32 o 
  20   3  -5       34.15       32.57      3.60 o 
  21   3  -5       77.96       84.48      5.35 o 
  22   3  -5        8.61        8.40      2.91 o 
   1   4  -5      186.75      189.48      5.61 o 
   2   4  -5      667.44      651.91     11.88 o 
   3   4  -5      281.48      287.04      7.12 o 
   4   4  -5      850.45      831.61     15.62 o 
   5   4  -5      308.35      324.44      9.11 o 
   6   4  -5     1252.58     1230.96     21.31 o 
   7   4  -5       84.88       91.96      4.53 o 
   8   4  -5       54.49       58.00      4.98 o 
   9   4  -5      245.01      223.96      6.00 o 
  10   4  -5       86.27       89.20      4.36 o 
  11   4  -5        9.90        6.20      2.17 o 
  12   4  -5      415.67      420.75     10.05 o 
  13   4  -5      111.26      118.34      5.21 o 
  14   4  -5      606.57      600.79     13.08 o 
  15   4  -5       71.59       68.61      6.77 o 
  16   4  -5      175.41      182.46      6.65 o 
  17   4  -5        6.29        6.30      2.74 o 
  18   4  -5       16.56       13.96      3.04 o 
  19   4  -5       34.38       25.97      4.64 o 
   0   5  -5      454.03      464.59     14.62 o 
   1   5  -5      595.52      607.32     11.99 o 
   2   5  -5      229.64      237.85      6.92 o 
   3   5  -5      115.69      115.26      4.92 o 
   4   5  -5        1.51        0.00      2.05 o 
   5   5  -5       91.35       85.13      5.28 o 
   6   5  -5        5.55        5.06      3.39 o 
   7   5  -5      464.81      484.39     13.09 o 
   8   5  -5       90.14       88.20      4.83 o 
   9   5  -5      389.45      412.82     10.45 o 
  10   5  -5       64.92       67.10      4.46 o 
  11   5  -5       75.50       73.82      5.31 o 
  12   5  -5      144.82      147.94      8.66 o 
  13   5  -5        9.09        6.67      3.81 o 
  14   5  -5       11.57       13.83      4.18 o 
  15   5  -5      179.39      190.39      9.80 o 
   1   6  -5       40.79       45.69      4.36 o 
   2   6  -5      171.78      175.73      7.09 o 
   3   6  -5       97.19      104.28      5.68 o 
   4   6  -5      284.49      292.94      9.17 o 
   5   6  -5       69.67       90.35      6.03 o 
   6   6  -5      272.79      268.69      8.76 o 
   7   6  -5        9.75        6.77      3.16 o 
   8   6  -5       19.70       25.57      4.28 o 
   0   0  -4     8486.78     8136.66    351.05 o 
   2   0  -4     5689.46     5654.25    118.85 o 
   4   0  -4      243.98      252.49      6.51 o 
   6   0  -4     2116.77     2101.09     34.18 o 
   8   0  -4     2927.89     2718.72     44.41 o 
  10   0  -4     1861.40     1823.66     31.57 o 
  12   0  -4      411.18      406.43     13.65 o 
  14   0  -4       76.47       79.28      4.43 o 
  16   0  -4      535.64      532.01     13.42 o 
  18   0  -4      964.78      958.42     21.93 o 
  20   0  -4      302.63      299.59     10.20 o 
  22   0  -4       55.56       55.87      5.01 o 
  24   0  -4      253.19      254.30     12.44 o 
   1   1  -4       73.01       73.01      1.60 o 
   2   1  -4      153.46      158.03      3.13 o 
   3   1  -4     1569.75     1489.49     18.46 o 
   4   1  -4      425.85      462.17      7.20 o 
   5   1  -4     2707.37     2554.92     31.43 o 
   6   1  -4      361.34      376.66      5.99 o 
   7   1  -4     2648.48     2645.81     35.67 o 
   8   1  -4     1209.52     1240.59     16.29 o 
   9   1  -4     1095.75     1180.26     15.53 o 
  10   1  -4     1157.35     1166.48     15.62 o 
  11   1  -4     3284.47     3181.56     39.07 o 
  12   1  -4      200.55      203.71      4.39 o 
  13   1  -4     2809.26     2673.25     33.19 o 
  14   1  -4      384.77      385.06      6.93 o 
  15   1  -4     1415.78     1396.69     19.89 o 
  16   1  -4      152.78      149.15      4.43 o 
  17   1  -4       25.35       28.40      2.37 o 
  18   1  -4      104.52       99.21      3.88 o 
  19   1  -4      186.12      196.79      6.15 o 
  20   1  -4       95.35       90.07      7.00 o 
  21   1  -4      343.44      338.23      8.79 o 
  22   1  -4        6.22        6.53      2.46 o 
  23   1  -4      424.07      431.34     10.68 o 
  24   1  -4       10.47        5.50      2.46 o 
  25   1  -4      111.29      115.56      5.67 o 
   0   2  -4     6223.45     6075.18     94.66 o 
   1   2  -4      804.81      847.42      9.97 o 
   2   2  -4     1957.70     1934.90     22.62 o 
   3   2  -4      681.08      741.27      9.50 o 
   4   2  -4      283.97      305.08      4.78 o 
   5   2  -4      425.62      439.73      7.04 o 
   6   2  -4     1869.59     1851.00     22.78 o 
   7   2  -4       16.80       12.26      1.62 o 
   8   2  -4     2577.41     2422.67     29.71 o 
   9   2  -4      401.78      424.23      6.81 o 
  10   2  -4     2822.20     2730.74     40.75 o 
  11   2  -4       51.29       51.66      3.11 o 
  12   2  -4      259.21      270.76      5.84 o 
  13   2  -4       95.07       99.16      3.61 o 
  14   2  -4      118.89      114.59      3.95 o 
  15   2  -4       18.54       18.33      2.19 o 
  16   2  -4      615.95      625.99     11.21 o 
  17   2  -4      159.37      148.59      5.40 o 
  18   2  -4      702.65      696.65     13.70 o 
  19   2  -4      127.26      126.91      5.28 o 
  20   2  -4      220.03      224.34      7.11 o 
  21   2  -4       77.99       71.72      4.40 o 
  22   2  -4       12.76       11.65      2.74 o 
  23   2  -4        7.78        7.70      2.69 o 
  24   2  -4      212.97      214.78      7.76 o 
   1   3  -4      334.71      333.16      6.02 o 
   2   3  -4      616.64      629.11     10.43 o 
   3   3  -4     2711.02     2519.31     31.55 o 
   4   3  -4       66.23       68.44      3.46 o 
   5   3  -4     1709.07     1677.12     21.66 o 
   6   3  -4      348.70      329.50      6.10 o 
   7   3  -4     1348.08     1331.18     18.18 o 
   8   3  -4      162.95      165.24      4.18 o 
   9   3  -4      122.23      123.90      3.95 o 
  10   3  -4       55.95       52.89      2.76 o 
  11   3  -4      447.47      443.47      8.68 o 
  12   3  -4      389.76      382.79      7.85 o 
  13   3  -4     1224.36     1195.37     18.63 o 
  14   3  -4       51.61       55.99      3.51 o 
  15   3  -4      468.33      482.72      9.71 o 
  16   3  -4       22.82       21.24      2.47 o 
  17   3  -4       83.61       81.55      3.99 o 
  18   3  -4       21.47       19.72      2.67 o 
  19   3  -4      201.18      197.60      6.69 o 
  20   3  -4       62.58       65.74      4.34 o 
  21   3  -4      267.77      277.00      8.46 o 
  22   3  -4        3.89        2.46      2.55 o 
   0   4  -4     1886.51     1767.79     36.96 o 
   1   4  -4      660.45      636.91     11.66 o 
   2   4  -4      820.35      798.38     13.57 o 
   3   4  -4       58.06       58.15      3.49 o 
   4   4  -4       10.85       14.42      2.33 o 
   5   4  -4      175.82      185.44      6.87 o 
   6   4  -4      265.29      262.16      8.12 o 
   7   4  -4       50.55       54.51      3.27 o 
   8   4  -4      452.40      453.76      9.96 o 
   9   4  -4      126.00      138.27      4.58 o 
  10   4  -4     1186.02     1203.31     18.81 o 
  11   4  -4        4.38        3.97      1.95 o 
  12   4  -4      226.72      216.62      6.50 o 
  13   4  -4       40.62       41.46      4.70 o 
  14   4  -4       40.13       37.63      3.04 o 
  15   4  -4        3.68        1.96      2.00 o 
  16   4  -4      390.72      407.46      9.16 o 
  17   4  -4       23.76       18.71      3.84 o 
  18   4  -4      424.58      418.59     10.65 o 
  19   4  -4       64.33       60.74      4.73 o 
  20   4  -4      140.02      149.18      7.16 o 
   1   5  -4      395.49      388.09      9.68 o 
   2   5  -4       75.95       84.52      5.13 o 
   3   5  -4     1420.54     1374.51     21.81 o 
   4   5  -4        0.12        0.07      2.04 o 
   5   5  -4      790.89      808.97     15.93 o 
   6   5  -4       55.17       62.01      6.29 o 
   7   5  -4      106.25      105.67      5.04 o 
   8   5  -4      115.04      132.08      6.31 o 
   9   5  -4       41.44       37.11      4.05 o 
  10   5  -4       75.44       70.89      4.93 o 
  11   5  -4      170.18      183.76      7.47 o 
  12   5  -4      170.58      170.97      7.36 o 
  13   5  -4      169.89      171.21      8.83 o 
  14   5  -4      166.08      169.56      8.95 o 
  15   5  -4       41.83       39.67      5.34 o 
  16   5  -4       59.80       58.27      8.91 o 
   0   6  -4      211.50      242.31     12.76 o 
   1   6  -4       72.12       78.55      6.45 o 
   2   6  -4      333.80      330.70     10.74 o 
   3   6  -4       55.92       45.14      7.01 o 
   4   6  -4       53.43       46.42      4.63 o 
   5   6  -4       16.30       14.98      3.21 o 
   6   6  -4       33.17       30.86      3.95 o 
   7   6  -4       44.57       46.42      4.76 o 
   8   6  -4      205.18      216.98     12.66 o 
   9   6  -4      134.30      146.29      7.36 o 
  10   6  -4      239.41      248.91     12.13 o 
   2   0  -3     5499.44     5827.89    130.76 o 
   4   0  -3     2386.20     2441.43     40.34 o 
   6   0  -3     1416.87     1473.57     22.84 o 
   8   0  -3     1330.82     1368.81     22.48 o 
  10   0  -3      166.01      177.42      4.56 o 
  12   0  -3     5727.65     5668.90     89.30 o 
  14   0  -3     3668.20     3644.19     59.43 o 
  16   0  -3      768.41      749.12     17.49 o 
  18   0  -3       20.44       18.51      3.02 o 
  20   0  -3      948.66      967.97     21.91 o 
  22   0  -3      748.36      745.74     22.98 o 
  24   0  -3      270.60      265.69     12.52 o 
  26   0  -3        8.50        5.02      4.25 o 
   0   1  -3      219.35      214.12      4.14 o 
   1   1  -3     5151.03     5217.95     53.88 o 
   2   1  -3      405.15      404.18      5.03 o 
   3   1  -3      572.16      575.60      6.92 o 
   4   1  -3      337.30      340.18      5.10 o 
   5   1  -3      100.22      109.09      3.31 o 
   6   1  -3      738.00      777.37     11.20 o 
   7   1  -3     1834.54     1735.86     21.42 o 
   8   1  -3      480.41      522.84      7.67 o 
   9   1  -3     2507.76     2267.85     28.04 o 
  10   1  -3      887.54      903.93     12.49 o 
  11   1  -3     4204.74     4087.64     49.38 o 
  12   1  -3      449.32      479.87      7.62 o 
  13   1  -3      127.52      141.14      4.40 o 
  14   1  -3       56.29       58.55      2.44 o 
  15   1  -3      827.99      843.99     12.69 o 
  16   1  -3       81.36       82.31      3.61 o 
  17   1  -3     1026.60     1021.36     17.89 o 
  18   1  -3      126.17      129.71      4.81 o 
  19   1  -3      687.44      691.97     13.62 o 
  20   1  -3       31.75       33.09      3.11 o 
  21   1  -3       74.22       69.05      4.07 o 
  22   1  -3       23.96       19.29      2.92 o 
  23   1  -3      167.02      169.88      6.85 o 
  24   1  -3       14.40       11.95      2.76 o 
  25   1  -3      205.16      215.05      8.18 o 
  26   1  -3       15.83       18.58      3.71 o 
   1   2  -3       71.27       77.98      1.77 o 
   2   2  -3     2677.28     2598.38     32.11 o 
   3   2  -3      472.83      489.02      7.32 o 
   4   2  -3     4488.16     4402.80     52.27 o 
   5   2  -3      941.50     1012.06     13.52 o 
   6   2  -3     1915.01     1787.73     23.26 o 
   7   2  -3      203.27      212.77      4.65 o 
   8   2  -3      466.50      459.70      8.00 o 
   9   2  -3      179.42      185.20      4.93 o 
  10   2  -3     1012.77     1029.34     13.82 o 
  11   2  -3       27.88       28.17      2.01 o 
  12   2  -3     2394.71     2345.59     31.65 o 
  13   2  -3      337.07      339.24      7.04 o 
  14   2  -3     2004.38     1986.12     28.32 o 
  15   2  -3      125.53      122.00      4.17 o 
  16   2  -3      134.72      141.50      4.55 o 
  17   2  -3      330.77      325.08      7.30 o 
  18   2  -3       31.84       26.09      2.55 o 
  19   2  -3       79.68       77.08      4.15 o 
  20   2  -3      340.39      343.50      8.89 o 
  21   2  -3       21.64       26.16      3.14 o 
  22   2  -3      436.82      449.38     10.90 o 
  23   2  -3        6.32        4.54      2.58 o 
  24   2  -3      126.82      130.84      6.76 o 
  25   2  -3       17.08       18.70      3.30 o 
   0   3  -3      476.68      496.44     10.05 o 
   1   3  -3     3307.41     3177.41     34.14 o 
   2   3  -3      957.29     1020.10     13.76 o 
   3   3  -3      414.08      405.53      6.63 o 
   4   3  -3       47.27       53.16      3.61 o 
   5   3  -3      330.11      328.75      6.32 o 
   6   3  -3      110.55      116.19      3.47 o 
   7   3  -3      777.98      739.37     11.73 o 
   8   3  -3      454.65      480.10      8.73 o 
   9   3  -3     1861.76     1839.70     26.13 o 
  10   3  -3      517.59      519.17      9.42 o 
  11   3  -3     1158.33     1119.43     17.22 o 
  12   3  -3       79.46       75.25      3.61 o 
  13   3  -3      109.16      113.39      4.61 o 
  14   3  -3      145.49      151.68      4.73 o 
  15   3  -3      394.26      388.75      8.32 o 
  16   3  -3       33.61       37.98      2.88 o 
  17   3  -3      771.05      725.40     20.72 o 
  18   3  -3       72.00       72.27      3.78 o 
  19   3  -3      501.03      490.26     18.58 o 
  20   3  -3      276.94      262.37      9.26 o 
  21   3  -3       87.57       82.63      7.41 o 
  22   3  -3        9.46        7.71      3.05 o 
  23   3  -3       49.50       41.61      4.56 o 
   1   4  -3       29.94       26.38      2.61 o 
   2   4  -3     1341.40     1286.08     19.85 o 
   3   4  -3      239.04      219.20      6.40 o 
   4   4  -3     1925.79     1870.23     29.84 o 
   5   4  -3      190.51      179.71      5.64 o 
   6   4  -3     1156.81     1144.24     19.60 o 
   7   4  -3       18.18       19.20      2.15 o 
   8   4  -3      719.54      687.42     10.95 o 
   9   4  -3       66.30       71.29      3.38 o 
  10   4  -3      124.01      122.91      3.93 o 
  11   4  -3      166.77      150.28      4.40 o 
  12   4  -3      264.52      274.55      7.70 o 
  13   4  -3      221.39      229.26      6.09 o 
  14   4  -3      774.37      784.35     15.27 o 
  15   4  -3      201.16      192.69      7.15 o 
  16   4  -3      202.94      211.97      6.94 o 
  17   4  -3       71.14       74.56      4.55 o 
  18   4  -3       56.30       55.36      5.21 o 
  19   4  -3       49.71       49.18      4.22 o 
  20   4  -3      225.42      227.53      7.82 o 
  21   4  -3       55.36       48.31      4.46 o 
   0   5  -3        0.42        0.00      2.47 o 
   1   5  -3     1128.20     1091.61     18.16 o 
   2   5  -3      138.23      145.30      5.60 o 
   3   5  -3      113.10      124.07      6.86 o 
   4   5  -3       12.27        9.19      2.40 o 
   5   5  -3       23.18       15.88      2.65 o 
   6   5  -3       55.13       55.14      4.34 o 
   7   5  -3      331.55      329.66      9.95 o 
   8   5  -3       59.39       57.50      4.46 o 
   9   5  -3      530.42      543.10     14.16 o 
  10   5  -3      127.87      119.01      6.04 o 
  11   5  -3      225.25      219.53      8.00 o 
  12   5  -3       71.20       73.86      4.30 o 
  13   5  -3       26.19       26.11      3.64 o 
  14   5  -3       36.03       37.54      4.06 o 
  15   5  -3      253.72      239.96     12.94 o 
  16   5  -3        9.51        9.34      5.13 o 
  17   5  -3      387.77      413.88     11.76 o 
   1   6  -3        2.82        4.93      2.86 o 
   2   6  -3      293.08      273.05      9.53 o 
   3   6  -3       68.03       76.38      6.53 o 
   4   6  -3      391.01      380.42     10.09 o 
   5   6  -3       93.50       98.05      7.31 o 
   6   6  -3      400.61      387.63     13.49 o 
   7   6  -3       51.71       57.38      6.05 o 
   8   6  -3       56.08       53.22      5.92 o 
   9   6  -3        0.16        0.00      4.19 o 
  10   6  -3       43.94       39.93      5.55 o 
  11   6  -3       85.79       85.31      7.08 o 
  12   6  -3      123.67      129.92      8.41 o 
   0   0  -2    21955.45    20111.77    606.89 o 
   2   0  -2     1405.80     1492.70     23.42 o 
   4   0  -2    25482.42    23996.54    415.56 o 
   6   0  -2     2869.75     3146.46     51.10 o 
   8   0  -2     3561.06     3538.10     56.95 o 
  10   0  -2     7265.95     7177.10    112.69 o 
  12   0  -2     1518.35     1513.96     25.91 o 
  14   0  -2      838.74      856.31     16.37 o 
  16   0  -2     2056.17     2066.06     35.13 o 
  18   0  -2      500.75      490.76     13.12 o 
  20   0  -2      314.05      300.17     12.16 o 
  22   0  -2       73.97       73.86      6.61 o 
  24   0  -2      519.79      493.72     18.04 o 
  26   0  -2      268.73      273.77     13.29 o 
   1   1  -2     1700.63     1839.91     21.06 o 
   2   1  -2     3465.09     3534.34     42.22 o 
   3   1  -2     6077.26     6235.34     75.00 o 
   4   1  -2     1254.77     1281.80     16.04 o 
   5   1  -2      711.05      689.30      9.84 o 
   6   1  -2     1107.94     1164.82     13.89 o 
   7   1  -2     3917.63     4006.35     43.85 o 
   8   1  -2      572.80      600.59      7.79 o 
   9   1  -2     1895.38     1919.97     22.27 o 
  10   1  -2      227.66      227.20      3.86 o 
  11   1  -2     3054.61     3061.36     35.26 o 
  12   1  -2      195.12      210.07      4.12 o 
  13   1  -2     2906.76     2846.24     35.42 o 
  14   1  -2      176.62      177.54      3.96 o 
  15   1  -2     1403.95     1381.79     19.93 o 
  16   1  -2      125.59      126.96      4.65 o 
  17   1  -2      194.45      183.73      4.95 o 
  18   1  -2       47.58       46.53      2.80 o 
  19   1  -2       22.64       24.94      2.65 o 
  20   1  -2       32.32       27.69      2.87 o 
  21   1  -2      774.33      794.07     14.96 o 
  22   1  -2       29.26       26.47      3.04 o 
  23   1  -2      977.51      972.12     20.01 o 
  24   1  -2        0.43        5.62      2.84 o 
  25   1  -2       49.88       44.08      4.38 o 
  26   1  -2       14.95       21.48      3.67 o 
   0   2  -2     4453.37     4352.07     69.34 o 
   1   2  -2      726.92      771.34     10.70 o 
   2   2  -2     1074.12     1014.76     15.36 o 
   3   2  -2      150.35      150.76      3.83 o 
   4   2  -2      537.66      549.34      9.49 o 
   5   2  -2      155.08      164.65      4.14 o 
   6   2  -2      693.85      695.08     12.05 o 
   7   2  -2      383.60      439.54      8.50 o 
   8   2  -2     5583.77     5591.91    100.80 o 
   9   2  -2     1494.52     1536.04     27.09 o 
  10   2  -2     4788.45     4655.17     62.15 o 
  11   2  -2       28.18       23.43      1.55 o 
  12   2  -2       75.92       77.92      4.75 o 
  13   2  -2      123.30      117.13      4.19 o 
  14   2  -2       99.76       93.34      4.30 o 
  15   2  -2      134.39      131.08      4.13 o 
  16   2  -2      521.68      492.77      9.37 o 
  17   2  -2       43.90       42.35      2.78 o 
  18   2  -2      399.77      411.73      8.64 o 
  19   2  -2        7.95        6.59      1.99 o 
  20   2  -2      395.47      399.66      8.77 o 
  21   2  -2       77.35       74.14      4.30 o 
  22   2  -2       72.47       66.36      4.22 o 
  23   2  -2       73.29       78.66      4.65 o 
  24   2  -2      284.42      283.11      8.39 o 
  25   2  -2       23.17       24.18      3.45 o 
   1   3  -2     1254.18     1261.28     18.42 o 
   2   3  -2      996.34     1051.37     15.27 o 
   3   3  -2     2911.91     2857.15     39.32 o 
   4   3  -2      212.45      191.67      4.52 o 
   5   3  -2     3497.27     3329.52     44.98 o 
   6   3  -2      356.57      366.40      7.03 o 
   7   3  -2     1853.14     1811.10     25.39 o 
   8   3  -2      125.42      131.50      3.82 o 
   9   3  -2        4.62        2.32      1.23 o 
  10   3  -2      107.36      123.35      4.21 o 
  11   3  -2      516.64      486.33      9.87 o 
  12   3  -2       11.52       10.91      1.97 o 
  13   3  -2      992.91      954.71     17.00 o 
  14   3  -2       46.15       47.44      3.10 o 
  15   3  -2      324.43      320.60      9.59 o 
  16   3  -2      343.98      338.19      7.62 o 
  17   3  -2       69.90       75.76      3.72 o 
  18   3  -2       37.15       39.85      3.07 o 
  19   3  -2       57.03       57.62      3.61 o 
  20   3  -2       60.70       57.56      5.53 o 
  21   3  -2      345.24      369.74     14.84 o 
  22   3  -2      125.43      132.03      6.03 o 
  23   3  -2      300.11      317.93     10.39 o 
  24   3  -2       29.05       26.10      4.16 o 
   0   4  -2     2525.31     2462.53     49.48 o 
   1   4  -2      137.85      140.12      4.26 o 
   2   4  -2      791.09      739.73     15.26 o 
   3   4  -2        0.53        0.00      1.13 o 
   4   4  -2       71.13       66.51      2.97 o 
   5   4  -2      157.94      172.67      4.67 o 
   6   4  -2      447.91      439.39      8.59 o 
   7   4  -2      177.20      178.02      4.93 o 
   8   4  -2     1038.45     1053.59     16.43 o 
   9   4  -2      341.25      321.19      7.03 o 
  10   4  -2      619.93      592.34     10.84 o 
  11   4  -2      220.34      215.49      6.31 o 
  12   4  -2      272.30      268.07      7.24 o 
  13   4  -2      163.07      163.77      7.44 o 
  14   4  -2      141.14      136.24      6.01 o 
  15   4  -2      131.23      132.42      6.09 o 
  16   4  -2      554.74      536.42     13.41 o 
  17   4  -2      131.83      139.78      5.79 o 
  18   4  -2      702.50      710.84     14.79 o 
  19   4  -2       49.24       53.21      4.22 o 
  20   4  -2      262.43      276.37      8.53 o 
  21   4  -2        0.50        3.50      2.73 o 
   1   5  -2      113.18      126.69      6.43 o 
   2   5  -2      509.29      501.32      9.87 o 
   3   5  -2      241.16      236.73      6.98 o 
   4   5  -2       45.63       47.35      3.92 o 
   5   5  -2     1203.64     1166.07     27.49 o 
   6   5  -2       13.85       10.73      2.78 o 
   7   5  -2      626.47      631.89     14.86 o 
   8   5  -2       70.54       74.86      4.76 o 
   9   5  -2      152.91      154.44      6.43 o 
  10   5  -2       12.79        8.99      2.80 o 
  11   5  -2      301.87      292.56      9.10 o 
  12   5  -2       71.74       67.51      4.71 o 
  13   5  -2      453.64      461.63     14.54 o 
  14   5  -2      233.30      190.72     12.86 o 
  15   5  -2      208.69      224.92     10.20 o 
  16   5  -2      142.80      126.01     10.10 o 
  17   5  -2        0.16        4.38      3.25 o 
  18   5  -2       14.66       11.29      3.66 o 
   0   6  -2      203.41      194.86     17.62 o 
   1   6  -2      275.45      287.01     14.88 o 
   2   6  -2      374.12      375.45     13.53 o 
   3   6  -2       12.61       12.75      3.91 o 
   4   6  -2       81.95       59.84      5.97 o 
   5   6  -2       14.81       17.18      4.35 o 
   6   6  -2      259.84      242.39     23.50 o 
   7   6  -2       19.72       30.35      4.94 o 
   8   6  -2      395.91      382.90     17.54 o 
   9   6  -2       82.24       99.64      7.21 o 
  10   6  -2      123.32      144.23      8.33 o 
  11   6  -2       58.17       69.40      6.42 o 
  12   6  -2       12.85       13.07      4.24 o 
   2   0  -1     6688.20     6664.73    114.37 o 
   4   0  -1    31596.47    28344.63    896.55 o 
   6   0  -1      526.65      547.19      9.69 o 
   8   0  -1      985.59     1029.00     17.20 o 
  10   0  -1      980.84      956.91     17.24 o 
  12   0  -1     4577.91     4573.79     74.40 o 
  14   0  -1     2426.60     2374.77     39.75 o 
  16   0  -1      290.23      285.89      8.49 o 
  18   0  -1      237.54      240.43      8.01 o 
  20   0  -1     1045.50     1017.28     27.75 o 
  22   0  -1      429.71      433.37     16.63 o 
  24   0  -1      564.66      577.05     21.89 o 
  26   0  -1      109.75       95.47      8.08 o 
   0   1  -1     6603.00     6572.65    146.91 o 
   1   1  -1    16606.74    15592.54    509.24 o 
   2   1  -1     1499.09     1495.57     21.98 o 
   3   1  -1    10275.72    10135.35    206.96 o 
   4   1  -1     4759.72     4895.97     77.53 o 
   5   1  -1      931.47     1034.17     17.84 o 
   6   1  -1     2953.55     2926.98     42.45 o 
   7   1  -1     3958.71     3872.97     58.55 o 
   8   1  -1       22.55       20.02      1.11 o 
   9   1  -1     3587.68     3507.61     45.11 o 
  10   1  -1      240.69      253.28      4.77 o 
  11   1  -1     4531.11     4583.78     58.96 o 
  12   1  -1      392.47      408.92      6.55 o 
  13   1  -1       62.73       73.85      2.39 o 
  14   1  -1       76.91       80.03      2.58 o 
  15   1  -1      201.45      185.13      4.19 o 
  16   1  -1       68.52       72.20      2.66 o 
  17   1  -1      709.13      675.84     10.45 o 
  18   1  -1       33.38       38.15      2.54 o 
  19   1  -1      469.96      474.13     11.73 o 
  20   1  -1        7.92        8.19      2.38 o 
  21   1  -1       32.60       31.80      2.97 o 
  22   1  -1       43.84       42.73      5.05 o 
  23   1  -1       97.97       98.03      5.35 o 
  24   1  -1       17.68       17.24      3.49 o 
  25   1  -1      209.95      218.93      8.22 o 
  26   1  -1       15.28       23.34      3.75 o 
   1   2  -1      398.06      381.81      6.92 o 
   2   2  -1     1042.98      983.51     13.76 o 
   3   2  -1       31.16       32.06      1.49 o 
   4   2  -1     4150.73     4142.42     53.92 o 
   5   2  -1      519.88      537.47      8.50 o 
   6   2  -1     3891.63     3850.25     57.07 o 
   7   2  -1      429.74      472.20      7.95 o 
   8   2  -1      284.25      266.44      5.74 o 
   9   2  -1      547.87      585.24     10.25 o 
  10   2  -1      810.43      789.73     12.39 o 
  11   2  -1      419.74      435.21      7.54 o 
  12   2  -1     3821.52     3784.44     50.07 o 
  13   2  -1      301.29      298.33      7.82 o 
  14   2  -1     1609.42     1591.05     22.65 o 
  15   2  -1       95.08       98.42      3.45 o 
  16   2  -1      359.43      387.23      8.31 o 
  17   2  -1       43.64       46.55      2.82 o 
  18   2  -1      128.61      136.90      4.50 o 
  19   2  -1       40.51       42.18      2.90 o 
  20   2  -1      473.70      471.86     10.72 o 
  21   2  -1      228.67      235.61      7.23 o 
  22   2  -1      455.32      467.73     11.09 o 
  23   2  -1       13.13        6.91      3.10 o 
  24   2  -1      235.82      245.31     11.99 o 
  25   2  -1       14.92       16.96      4.24 o 
   0   3  -1      210.21      216.80      6.78 o 
   1   3  -1     2250.07     2115.93     29.95 o 
   2   3  -1      973.52      990.71     14.56 o 
   3   3  -1      565.64      574.79     10.61 o 
   4   3  -1      198.13      210.24      4.57 o 
   5   3  -1      741.74      795.00     12.22 o 
   6   3  -1      455.04      491.70      8.49 o 
   7   3  -1     1407.71     1351.32     19.84 o 
   8   3  -1       80.63       72.68      3.05 o 
   9   3  -1     2457.64     2360.12     36.31 o 
  10   3  -1      127.38      129.48      4.27 o 
  11   3  -1     1071.67     1061.52     17.53 o 
  12   3  -1       58.09       61.78      3.10 o 
  13   3  -1      178.18      178.51      4.53 o 
  14   3  -1      472.22      471.92      9.88 o 
  15   3  -1      381.09      368.09      8.48 o 
  16   3  -1       53.13       57.42      3.52 o 
  17   3  -1      886.16      878.07     18.23 o 
  18   3  -1       44.36       48.24      6.02 o 
  19   3  -1      570.27      570.52     14.02 o 
  20   3  -1      220.29      214.24      8.73 o 
  21   3  -1       95.72       99.82      5.13 o 
  22   3  -1        9.31       10.62      2.90 o 
  23   3  -1       30.90       38.61      3.96 o 
  24   3  -1       41.57       48.26      4.72 o 
   1   4  -1       98.03       96.84      3.41 o 
   2   4  -1     1435.23     1438.04     21.19 o 
   3   4  -1      405.28      417.17      8.12 o 
   4   4  -1     2496.09     2488.43     34.46 o 
   5   4  -1      293.37      303.11      6.95 o 
   6   4  -1      957.61      916.09     14.56 o 
   7   4  -1       36.21       37.18      2.42 o 
   8   4  -1      334.41      320.76      7.70 o 
   9   4  -1      208.50      209.19      5.98 o 
  10   4  -1      133.32      128.18      8.51 o 
  11   4  -1      350.11      350.95     11.00 o 
  12   4  -1      751.93      757.64     14.36 o 
  13   4  -1      235.44      243.74      7.88 o 
  14   4  -1      142.88      144.42      8.09 o 
  15   4  -1       16.38       15.59      2.96 o 
  16   4  -1       55.63       54.60      5.17 o 
  17   4  -1       97.09       93.93      5.42 o 
  18   4  -1      101.73      106.72      6.04 o 
  19   4  -1        3.81        3.25      2.70 o 
  20   4  -1      164.89      176.98      7.68 o 
  21   4  -1       44.19       45.92      4.88 o 
   0   5  -1      592.23      574.75     19.40 o 
   1   5  -1      315.53      342.52      8.30 o 
   2   5  -1      312.14      308.80      7.89 o 
   3   5  -1       40.27       30.70      4.24 o 
   4   5  -1      265.61      259.39      7.92 o 
   5   5  -1      447.23      456.24     11.24 o 
   6   5  -1      177.77      175.00      6.48 o 
   7   5  -1      628.75      626.95     17.17 o 
   8   5  -1       62.28       72.91      4.69 o 
   9   5  -1     1079.45     1079.42     22.42 o 
  10   5  -1      489.81      478.66     12.31 o 
  11   5  -1      190.84      191.21     11.99 o 
  12   5  -1      121.19      115.11     13.22 o 
  13   5  -1       29.40       31.08      4.38 o 
  14   5  -1       14.02       12.51      3.87 o 
  15   5  -1      305.56      279.67     18.58 o 
  16   5  -1       12.72       20.92      4.50 o 
  17   5  -1      227.77      226.66     10.47 o 
  18   5  -1       36.71       37.75      5.59 o 
   1   6  -1       68.87       69.36      8.05 o 
   2   6  -1      157.03      171.85     11.77 o 
   3   6  -1      182.14      190.38     12.13 o 
   4   6  -1      201.28      208.88     13.34 o 
   5   6  -1      143.19      156.57     11.12 o 
   6   6  -1      408.75      375.70     17.69 o 
   7   6  -1      131.30      128.05     10.24 o 
   8   6  -1       55.99       56.58      7.49 o 
   9   6  -1       25.55       29.49      6.19 o 
  10   6  -1      110.43      101.20      9.38 o 
  11   6  -1       14.64       17.09      5.98 o 
  12   6  -1      332.49      366.23     16.59 o 
  13   6  -1      162.23      181.79     12.12 o 
   2   0   0    10245.20     9122.53    199.51 o 
   4   0   0      366.66      362.99      8.37 o 
   6   0   0     4598.18     4665.92    104.37 o 
   8   0   0      569.58      556.41     11.78 o 
  10   0   0     2127.53     1976.40     46.88 o 
  12   0   0      913.81      887.15     18.63 o 
  14   0   0        1.55        8.16      1.77 o 
  16   0   0      992.17      858.33     26.59 o 
  18   0   0       53.56       47.99      3.67 o 
  20   0   0      157.74      135.74      6.11 o 
  22   0   0       30.16       35.91      5.11 o 
  24   0   0      247.34      252.56     12.05 o 
  26   0   0      143.90      164.72     10.30 o 
   1   1   0     9303.95     8900.90    113.59 o 
   3   1   0    15411.56    14340.06    212.33 o 
   4   1   0     1160.07     1237.32     16.67 o 
   5   1   0       40.30       36.54      1.70 o 
   6   1   0     2001.59     2071.70     27.40 o 
   7   1   0     6329.55     6373.86     81.97 o 
   8   1   0      768.38      833.67     11.97 o 
   9   1   0      357.10      350.23      5.90 o 
  10   1   0       22.37       21.90      1.30 o 
  11   1   0     1780.06     1756.08     26.66 o 
  12   1   0      291.80      281.40      5.96 o 
  13   1   0     6294.55     6071.04     87.40 o 
  14   1   0      140.13      144.59      5.65 o 
  15   1   0     1274.49     1235.47     18.19 o 
  16   1   0        0.10        0.00      1.10 o 
  17   1   0        0.52        0.77      1.33 o 
  18   1   0      138.17      139.65      4.87 o 
  19   1   0      271.69      274.04      6.29 o 
  20   1   0        8.22       10.29      2.07 o 
  21   1   0      384.72      398.65      9.33 o 
  22   1   0        2.46        6.24      2.93 o 
  23   1   0      678.70      661.16     15.19 o 
  24   1   0       18.84       25.29      3.46 o 
  25   1   0       33.56       32.62      3.93 o 
  26   1   0        0.68        0.00      2.52 o 
   0   2   0     9722.52     9742.39    176.16 o 
   1   2   0      155.62      139.29      2.97 o 
   2   2   0     1268.75     1246.73     17.11 o 
   3   2   0      360.96      372.71      7.39 o 
   4   2   0      166.52      176.26      4.24 o 
   5   2   0      227.19      255.84      4.64 o 
   6   2   0      422.64      404.28      6.65 o 
   7   2   0      191.66      195.68      4.00 o 
   8   2   0     3494.07     3415.52     45.12 o 
   9   2   0        3.59        4.41      1.17 o 
  10   2   0     4044.18     4010.31     52.85 o 
  11   2   0      449.08      489.39      8.22 o 
  12   2   0      460.14      467.48      8.06 o 
  13   2   0       29.67       32.73      1.87 o 
  14   2   0        0.82        0.69      1.10 o 
  15   2   0        4.41        2.01      1.20 o 
  16   2   0     1211.76     1159.99     17.59 o 
  17   2   0       13.80       16.00      1.80 o 
  18   2   0      639.96      663.70     12.88 o 
  19   2   0        3.35        1.24      1.78 o 
  20   2   0      377.74      365.37      9.87 o 
  21   2   0        0.64        2.18      2.01 o 
  22   2   0        3.33        1.73      2.27 o 
  23   2   0        6.31        8.96      3.19 o 
  24   2   0      417.04      429.12     12.22 o 
  25   2   0      211.10      228.00     10.10 o 
   1   3   0     1732.71     1795.33     24.67 o 
   2   3   0      355.98      394.32      6.86 o 
   3   3   0     2894.44     2673.85     35.86 o 
   4   3   0       21.78       16.84      1.42 o 
   5   3   0     2262.32     2106.17     40.43 o 
   6   3   0     1820.13     1903.64     31.80 o 
   7   3   0     1365.95     1364.95     19.54 o 
   8   3   0      388.32      407.02      7.29 o 
   9   3   0        8.45        4.06      1.18 o 
  10   3   0      184.29      197.64      4.68 o 
  11   3   0      602.63      603.04     10.15 o 
  12   3   0      117.20      122.42      3.69 o 
  13   3   0     1231.09     1211.38     18.15 o 
  14   3   0       35.81       41.35      2.65 o 
  15   3   0      811.04      802.00     14.63 o 
  16   3   0        0.40        2.06      2.08 o 
  17   3   0       63.67       63.36      4.30 o 
  18   3   0      128.88      127.59      5.83 o 
  19   3   0      109.97      120.73      5.93 o 
  20   3   0        5.17        0.89      2.52 o 
  21   3   0      606.61      631.86     15.43 o 
  22   3   0      211.99      201.76      9.42 o 
  23   3   0      124.25      127.71      6.68 o 
  24   3   0      121.68      117.51      6.68 o 
   0   4   0     1540.13     1522.93     30.91 o 
   1   4   0     1168.31     1213.03     19.73 o 
   2   4   0      708.02      670.21     11.01 o 
   3   4   0       90.95       99.30      3.32 o 
   4   4   0      199.36      202.42      4.80 o 
   5   4   0        8.79        3.64      1.60 o 
   6   4   0      691.13      642.39     12.12 o 
   7   4   0      593.92      548.22     28.63 o 
   8   4   0     2048.41     1991.06     43.93 o 
   9   4   0      262.73      265.67      6.79 o 
  10   4   0      180.05      182.33      5.92 o 
  11   4   0      127.41      122.42      4.57 o 
  12   4   0       65.44       68.38      3.58 o 
  13   4   0       18.94       19.04      2.40 o 
  14   4   0      586.15      586.40     13.71 o 
  15   4   0       14.77       20.03      3.88 o 
  16   4   0      816.28      803.74     21.17 o 
  17   4   0        1.04        0.00      3.02 o 
  18   4   0      453.83      478.18     15.38 o 
  19   4   0       43.57       46.19      5.42 o 
  20   4   0      122.55      119.61      7.86 o 
  21   4   0       48.23       42.80      5.64 o 
  22   4   0        1.81        3.82      3.91 o 
   1   5   0      172.59      183.41      7.85 o 
   2   5   0      196.12      218.68      8.78 o 
   3   5   0      909.70      888.65     22.10 o 
   4   5   0      124.95      145.49      6.10 o 
   5   5   0     1314.55     1352.63     26.10 o 
   6   5   0      393.36      407.98     10.91 o 
   7   5   0       28.39       36.43      3.61 o 
   8   5   0       24.92       19.88      3.07 o 
   9   5   0       57.47       48.77      6.25 o 
  10   5   0      118.08      118.60      6.76 o 
  11   5   0      349.58      362.60     13.95 o 
  12   5   0      192.28      215.91      7.91 o 
  13   5   0      179.31      179.95      8.81 o 
  14   5   0      263.71      273.55     11.06 o 
  15   5   0      189.53      207.32      9.70 o 
  16   5   0       48.33       48.68      5.57 o 
  17   5   0       16.95       15.57      4.25 o 
  18   5   0        5.35        0.43      3.55 o 
   0   6   0       21.74       12.80      7.67 o 
   1   6   0      196.51      198.49     12.40 o 
   2   6   0       73.26       76.24      8.48 o 
   3   6   0       76.50       76.55      8.33 o 
   4   6   0       34.45       36.87      6.80 o 
   5   6   0        7.93        7.91      5.75 o 
   6   6   0      146.10      143.68     10.75 o 
   7   6   0       29.91       34.71      6.59 o 
   8   6   0      627.17      633.17     23.78 o 
   9   6   0      344.27      314.44     64.75 o 
  10   6   0      404.53      432.86     28.56 o 
  11   6   0      140.14      154.77     17.44 o 
  12   6   0       69.86       89.91     14.28 o 
  13   6   0       10.81       12.78      5.30 o 
   2   0   1     6423.78     6157.99    146.94 o 
   4   0   1    31218.55    26151.54    864.45 o 
   8   0   1      919.59      962.12     24.72 o 
  10   0   1     1057.30     1063.28     25.18 o 
  12   0   1     4860.27     4892.03    108.26 o 
  14   0   1     2493.84     2438.84     57.68 o 
  16   0   1      291.16      280.68     10.28 o 
  18   0   1      250.18      243.67      7.99 o 
  20   0   1     1025.36      964.01     22.35 o 
  22   0   1      401.06      422.38     12.55 o 
  24   0   1      536.21      540.27     19.25 o 
  26   0   1      106.72       95.24     20.07 o 
   0   1   1     6697.69     6624.68    205.77 o 
   1   1   1    16566.15    15578.19    278.25 o 
   2   1   1     1502.34     1502.66     24.61 o 
   3   1   1    10076.99    10140.68    289.87 o 
   4   1   1     4755.89     4812.04     62.40 o 
   5   1   1      984.08     1052.48     14.23 o 
   6   1   1     2981.57     2950.16     38.39 o 
   7   1   1     4370.94     4264.71     53.12 o 
   8   1   1       20.85       17.66      1.14 o 
   9   1   1     3455.88     3349.94     44.99 o 
  10   1   1      243.48      254.79      4.78 o 
  11   1   1     4387.09     4398.75     64.86 o 
  12   1   1      380.96      398.56      7.64 o 
  13   1   1       57.21       65.02      2.65 o 
  14   1   1       76.98       79.64      2.99 o 
  15   1   1      203.86      189.88      5.31 o 
  16   1   1       63.85       65.16      3.76 o 
  17   1   1      697.35      653.71     13.86 o 
  18   1   1       30.50       31.16      2.73 o 
  19   1   1      486.62      455.66     10.96 o 
  20   1   1        9.37       10.57      1.97 o 
  21   1   1       43.08       44.29      3.09 o 
  22   1   1       45.32       43.07      3.41 o 
  23   1   1       96.71       97.63      6.82 o 
  24   1   1       17.00       16.24      2.81 o 
  25   1   1      215.57      231.72      8.21 o 
  26   1   1       13.90       19.75      3.55 o 
   1   2   1      399.45      389.32      6.48 o 
   2   2   1     1010.40      958.25     14.37 o 
   3   2   1       22.77       24.09      1.14 o 
   4   2   1     4149.85     4116.49     53.66 o 
   5   2   1      529.53      551.72      9.82 o 
   6   2   1     4123.16     4069.56     51.86 o 
   7   2   1      460.14      509.58      7.78 o 
   8   2   1      287.41      277.11      5.00 o 
   9   2   1      547.46      565.39      9.05 o 
  10   2   1      864.47      853.90     12.43 o 
  11   2   1      427.50      432.67      7.47 o 
  12   2   1     3789.95     3740.74     49.97 o 
  13   2   1      331.77      328.84      6.18 o 
  14   2   1     1593.19     1559.20     22.54 o 
  15   2   1       85.56       90.20      3.14 o 
  16   2   1      317.19      317.76      7.36 o 
  17   2   1       48.29       55.14      2.89 o 
  18   2   1      124.91      121.91      4.34 o 
  19   2   1       39.49       38.27      2.77 o 
  20   2   1      453.48      458.36     13.81 o 
  21   2   1      220.70      219.66      9.16 o 
  22   2   1      466.08      465.61     14.32 o 
  23   2   1       10.78        7.94      3.59 o 
  24   2   1      241.78      244.12     10.66 o 
  25   2   1       12.78       16.47      3.64 o 
   0   3   1      244.96      248.99      7.97 o 
   1   3   1     2411.97     2308.11     32.63 o 
   2   3   1      936.45      975.18     15.50 o 
   3   3   1      626.29      636.10     11.02 o 
   4   3   1      192.15      208.49      4.25 o 
   5   3   1      747.08      783.32     11.84 o 
   6   3   1      471.31      504.27      8.19 o 
   7   3   1     1475.41     1412.19     21.52 o 
   8   3   1       85.84       76.71      2.54 o 
   9   3   1     2568.00     2488.01     33.17 o 
  10   3   1      145.62      149.35      4.34 o 
  11   3   1     1021.86     1023.28     17.50 o 
  12   3   1       68.83       71.74      3.18 o 
  13   3   1      176.23      171.99      5.08 o 
  14   3   1      471.76      479.04      9.79 o 
  15   3   1      370.37      359.94      8.55 o 
  16   3   1       48.37       52.31      3.06 o 
  17   3   1      824.19      836.12     15.64 o 
  18   3   1       49.95       50.98      4.08 o 
  19   3   1      557.07      571.26     16.16 o 
  20   3   1      232.40      241.55      9.68 o 
  21   3   1      106.50       93.66      6.47 o 
  22   3   1        9.84       11.94      4.94 o 
  23   3   1       29.72       33.88      6.85 o 
  24   3   1       41.11       42.91      8.58 o 
   1   4   1       91.90       91.92      3.32 o 
   2   4   1     1473.51     1474.06     23.32 o 
   3   4   1      387.87      386.03      8.25 o 
   4   4   1     2569.61     2505.95     51.48 o 
   5   4   1      272.72      273.45     11.15 o 
   6   4   1      988.65      937.31     16.04 o 
   7   4   1       51.39       57.74      3.60 o 
   8   4   1      343.63      331.70      8.85 o 
   9   4   1      210.50      215.74      8.88 o 
  10   4   1      157.27      145.29      5.63 o 
  11   4   1      359.30      367.14      9.68 o 
  12   4   1      745.70      742.88     19.17 o 
  13   4   1      253.54      249.03      9.55 o 
  14   4   1      136.70      133.06      5.73 o 
  15   4   1       23.10       27.49      3.27 o 
  16   4   1       49.71       59.00      5.49 o 
  17   4   1       91.42       82.18      6.39 o 
  18   4   1       96.90       69.72      6.17 o 
  19   4   1        4.70        4.95      3.40 o 
  20   4   1      151.86      169.63     14.98 o 
  21   4   1       45.27       45.36      7.51 o 
   0   5   1      633.15      644.85     30.78 o 
   1   5   1      312.37      331.47     14.82 o 
   2   5   1      328.33      340.01     15.33 o 
   3   5   1       65.48       62.18      6.66 o 
   4   5   1      255.02      234.66      9.57 o 
   5   5   1      416.02      405.76     13.36 o 
   6   5   1      185.61      160.03     17.95 o 
   7   5   1      601.32      607.74     16.64 o 
   8   5   1       52.91       63.54      6.18 o 
   9   5   1     1120.50     1109.15     22.39 o 
  10   5   1      463.02      452.21     12.01 o 
  11   5   1      214.82      232.68     12.19 o 
  12   5   1      112.62      104.42      6.75 o 
  13   5   1       29.01       31.33      4.67 o 
  14   5   1       14.66       14.74      3.96 o 
  15   5   1      308.78      304.28     11.74 o 
  16   5   1       14.54       21.15      4.56 o 
  17   5   1      209.88      216.59     10.92 o 
  18   5   1       32.69       39.82      7.01 o 
   1   6   1       75.37       78.86      8.40 o 
   2   6   1      170.40      177.06     11.49 o 
   3   6   1      192.94      196.37     12.30 o 
   4   6   1      195.48      219.34     17.45 o 
   5   6   1      131.35      128.17     10.21 o 
   6   6   1      410.98      429.65     18.08 o 
   7   6   1      113.21       98.88     13.98 o 
   8   6   1       54.91       53.37     12.11 o 
   9   6   1       24.91       29.93      9.89 o 
  10   6   1      108.32      113.65     15.10 o 
  11   6   1       11.86       15.08      5.62 o 
  12   6   1      315.36      314.91     22.47 o 
  13   6   1      160.20      179.50     12.57 o 
   2   0   2     1293.73     1411.15     33.87 o 
   4   0   2    25198.08    24747.83    754.44 o 
   6   0   2     3069.97     3406.14     74.36 o 
   8   0   2     3665.41     3692.44     82.85 o 
  10   0   2     7242.31     7215.18    163.91 o 
  12   0   2     1547.87     1530.34     37.59 o 
  14   0   2      909.86      925.92     23.94 o 
  16   0   2     2090.85     2057.73     55.99 o 
  18   0   2      537.87      521.27     16.29 o 
  20   0   2      306.50      300.89      9.61 o 
  22   0   2       72.65       75.50      5.45 o 
  24   0   2      495.07      482.96     14.26 o 
  26   0   2      242.07      257.10     13.01 o 
   1   1   2     1818.30     1952.86     43.64 o 
   2   1   2     3477.66     3539.70     66.68 o 
   3   1   2     6416.81     6528.47    101.74 o 
   4   1   2     1292.53     1328.08     21.84 o 
   6   1   2     1140.48     1205.78     20.29 o 
   7   1   2     3640.59     3751.32     63.70 o 
   8   1   2      571.64      598.81     11.34 o 
   9   1   2     1872.34     1903.98     32.36 o 
  10   1   2      231.36      237.22      5.68 o 
  11   1   2     3145.12     3131.55     51.27 o 
  12   1   2      186.53      197.23      5.43 o 
  13   1   2     2894.99     2840.09     47.87 o 
  14   1   2      179.07      179.99      4.67 o 
  15   1   2     1394.21     1324.47     21.68 o 
  16   1   2      120.69      121.98      4.06 o 
  17   1   2      186.75      180.65      5.09 o 
  18   1   2       47.98       43.34      2.77 o 
  19   1   2       27.48       29.59      2.54 o 
  20   1   2       32.19       32.29      3.47 o 
  21   1   2      768.46      746.31     23.21 o 
  22   1   2       26.34       33.65      6.09 o 
  23   1   2      946.85      917.94     19.86 o 
  24   1   2        0.36        5.73      2.04 o 
  25   1   2       44.32       45.50      4.45 o 
  26   1   2       15.63       13.19      3.40 o 
   1   2   2      672.23      715.22     13.45 o 
   2   2   2     1195.89     1179.63     16.76 o 
   3   2   2      160.48      164.81      3.48 o 
   4   2   2      525.05      532.06      9.04 o 
   5   2   2      157.62      169.06      3.78 o 
   6   2   2      688.75      689.68     12.06 o 
   7   2   2      413.57      473.81      7.26 o 
   8   2   2     5349.12     5349.38     77.70 o 
   9   2   2     1535.43     1578.18     23.82 o 
  10   2   2     4906.22     4819.33     68.33 o 
  11   2   2       21.73       21.11      1.62 o 
  12   2   2       52.24       54.00      2.47 o 
  13   2   2      124.51      122.81      3.71 o 
  14   2   2      100.44      100.52      3.45 o 
  15   2   2      131.72      131.94      4.11 o 
  16   2   2      519.59      495.02      9.74 o 
  17   2   2       46.87       48.84      3.18 o 
  18   2   2      438.03      440.75     10.43 o 
  19   2   2        8.65       14.40      2.92 o 
  20   2   2      393.03      394.82     10.27 o 
  21   2   2       83.48       78.12      4.53 o 
  22   2   2       73.57       69.25      5.66 o 
  23   2   2       73.52       67.19      5.73 o 
  24   2   2      286.25      284.20     11.23 o 
  25   2   2       20.69       19.75      4.47 o 
   1   3   2     1267.25     1302.09     19.30 o 
   2   3   2      949.93     1000.03     14.57 o 
   3   3   2     3045.08     2985.20     38.78 o 
   4   3   2      224.49      201.02      4.65 o 
   5   3   2     3548.64     3387.02     49.32 o 
   6   3   2      384.72      387.88      7.47 o 
   7   3   2     1855.16     1777.49     27.62 o 
   8   3   2      133.14      137.97      4.43 o 
   9   3   2        6.17        5.48      1.33 o 
  10   3   2      114.47      130.41      3.94 o 
  11   3   2      509.94      500.27      8.74 o 
  12   3   2       15.43       18.27      1.97 o 
  13   3   2     1052.37     1005.89     19.10 o 
  14   3   2       52.73       53.70      3.27 o 
  15   3   2      300.16      302.35      8.20 o 
  16   3   2      359.73      344.37     12.37 o 
  17   3   2       79.47       79.92      4.93 o 
  18   3   2       39.05       37.41      3.87 o 
  19   3   2       65.95       58.50      4.62 o 
  20   3   2       54.43       60.47      7.22 o 
  21   3   2      319.70      339.87     16.22 o 
  22   3   2      120.69      118.89      9.95 o 
  23   3   2      300.08      291.53     16.40 o 
  24   3   2       29.44       28.54      6.55 o 
   0   4   2     2689.91     2694.05     91.42 o 
   1   4   2      114.81      109.90      7.37 o 
   2   4   2      839.13      779.22     28.91 o 
   3   4   2        2.63        0.00      1.46 o 
   4   4   2       81.20       82.64      3.99 o 
   5   4   2      157.05      166.48      5.78 o 
   6   4   2      501.43      484.10     10.96 o 
   7   4   2      209.82      211.91      6.56 o 
   8   4   2     1033.65     1019.87     20.37 o 
   9   4   2      348.81      335.37      8.98 o 
  10   4   2      651.00      643.74     29.00 o 
  11   4   2      212.05      207.03      8.47 o 
  12   4   2      275.31      272.20      9.89 o 
  13   4   2      160.00      154.48      6.16 o 
  14   4   2      133.16      135.06      5.88 o 
  15   4   2      130.90      125.04      8.92 o 
  16   4   2      530.20      525.41     15.23 o 
  17   4   2      131.11      131.28      9.15 o 
  18   4   2      676.26      674.92     25.09 o 
  19   4   2       48.56       57.64      7.87 o 
  20   4   2      247.61      270.74     14.98 o 
  21   4   2        0.81        0.93      4.74 o 
   1   5   2       88.75       82.99      7.63 o 
   2   5   2      513.23      495.49     23.85 o 
   3   5   2      256.55      252.25     12.39 o 
   4   5   2       52.50       64.21      7.10 o 
   5   5   2     1242.50     1177.57     27.90 o 
   6   5   2       21.16       23.81      3.99 o 
   7   5   2      638.10      655.50     17.93 o 
   8   5   2       61.39       66.81      5.54 o 
   9   5   2      152.42      162.99      7.71 o 
  10   5   2       15.86       17.22      3.65 o 
  11   5   2      296.22      280.13     10.71 o 
  12   5   2       71.10       72.33      7.83 o 
  13   5   2      430.14      446.40     14.47 o 
  14   5   2      215.46      185.36      9.07 o 
  15   5   2      202.21      216.18     11.06 o 
  16   5   2      131.16      126.26     10.46 o 
  17   5   2        0.16        0.00      4.27 o 
  18   5   2       13.40       14.52      6.07 o 
   0   6   2      172.71      177.51     16.56 o 
   1   6   2      269.34      272.02     14.51 o 
   2   6   2      403.29      421.66     19.95 o 
   3   6   2       12.12       13.78     10.07 o 
   4   6   2       88.00       79.74      8.26 o 
   5   6   2       15.55        3.60      4.32 o 
   6   6   2      245.14      228.75     15.48 o 
   7   6   2       13.75       13.91      5.10 o 
   8   6   2      377.51      383.27     17.50 o 
   9   6   2       81.47       81.82      8.72 o 
  10   6   2      111.46      113.56     10.14 o 
  11   6   2       51.42       46.46      7.70 o 
  12   6   2        9.58        3.77     10.23 o 
   2   0   3     6023.08     6274.40    113.52 o 
   4   0   3     2980.92     2932.66     81.81 o 
   6   0   3     1061.55     1179.13     32.71 o 
   8   0   3     1213.09     1263.86     32.48 o 
  10   0   3      151.21      153.26      8.40 o 
  12   0   3     5509.74     5568.60    129.87 o 
  14   0   3     3684.34     3715.65     86.55 o 
  16   0   3      800.15      779.67     21.93 o 
  18   0   3       24.68       26.87      3.82 o 
  20   0   3      889.14      903.93     26.98 o 
  22   0   3      704.52      693.19     22.60 o 
  24   0   3      251.18      230.10     12.06 o 
  26   0   3        9.43        4.32      3.61 o 
   0   1   3      207.73      220.90      9.55 o 
   1   1   3     4932.44     5014.99     96.86 o 
   2   1   3      412.32      416.18      9.14 o 
   3   1   3      460.62      457.30      9.50 o 
   4   1   3      340.48      332.45      5.95 o 
   5   1   3       91.83       97.72      3.00 o 
   6   1   3      729.02      772.57     14.02 o 
   7   1   3     1809.45     1695.41     29.16 o 
   8   1   3      464.87      529.50     10.33 o 
   9   1   3     2479.59     2277.72     38.22 o 
  10   1   3      908.19      943.11     16.97 o 
  11   1   3     4227.13     4117.58     67.47 o 
  12   1   3      443.60      467.48     10.06 o 
  13   1   3      136.29      141.30      4.63 o 
  14   1   3       56.65       53.71      3.46 o 
  15   1   3      924.06      935.50     17.35 o 
  16   1   3       85.86       82.65      4.75 o 
  17   1   3     1075.99     1075.64     20.38 o 
  18   1   3      126.57      128.28      4.48 o 
  19   1   3      680.68      683.36     13.07 o 
  20   1   3       31.93       30.97      3.74 o 
  21   1   3       72.50       73.74      4.46 o 
  22   1   3       23.51       24.45      2.87 o 
  23   1   3      159.88      175.31      6.91 o 
  24   1   3       14.77       12.45      3.11 o 
  25   1   3      185.15      191.26      9.12 o 
  26   1   3       14.42       12.24      3.33 o 
   1   2   3       71.19       76.25      4.48 o 
   2   2   3     2702.55     2655.39     51.02 o 
   3   2   3      502.62      497.45     11.71 o 
   4   2   3     4229.27     4157.73     82.53 o 
   5   2   3      917.14      986.14     17.74 o 
   6   2   3     2035.24     1905.13     31.11 o 
   7   2   3      219.28      229.46      4.40 o 
   8   2   3      471.40      472.91      7.44 o 
   9   2   3      179.76      195.82      4.41 o 
  10   2   3      933.40      968.07     16.11 o 
  11   2   3       23.44       21.72      1.67 o 
  12   2   3     2296.07     2233.99     34.54 o 
  13   2   3      338.70      344.66      7.16 o 
  14   2   3     2058.59     2026.92     35.27 o 
  15   2   3      111.15      115.61      4.61 o 
  16   2   3      117.88      125.37      4.91 o 
  17   2   3      336.16      311.73      8.46 o 
  18   2   3       33.80       34.94      3.04 o 
  19   2   3       77.98       76.82      4.28 o 
  20   2   3      366.94      353.64      9.59 o 
  21   2   3       25.89       27.15      3.20 o 
  22   2   3      473.09      472.89     12.02 o 
  23   2   3        8.68        9.63      3.30 o 
  24   2   3      126.19      143.01     10.46 o 
  25   2   3       14.12        8.14      4.96 o 
   1   3   3     3306.45     3141.51     60.96 o 
   2   3   3      893.52      966.75     22.20 o 
   3   3   3      397.42      382.25     10.86 o 
   4   3   3       51.36       58.97      6.53 o 
   5   3   3      314.67      309.44     10.50 o 
   6   3   3      107.07      106.84      5.06 o 
   7   3   3      733.35      677.65     16.90 o 
   8   3   3      488.06      501.37     12.82 o 
   9   3   3     1869.62     1809.28     37.93 o 
  10   3   3      560.15      559.26     18.23 o 
  11   3   3     1186.36     1147.53     28.55 o 
  12   3   3       78.77       80.58      5.63 o 
  13   3   3      112.18      115.65      5.73 o 
  14   3   3      146.20      149.90      6.55 o 
  15   3   3      399.34      412.51     12.01 o 
  16   3   3       26.24       33.98      5.57 o 
  17   3   3      777.73      759.11     18.95 o 
  18   3   3       65.17       66.34      6.52 o 
  19   3   3      495.28      449.27     13.74 o 
  20   3   3      293.25      278.99      9.92 o 
  21   3   3       88.78       80.89      5.64 o 
  22   3   3       10.54       13.44      5.43 o 
  23   3   3       56.27       56.71      7.73 o 
   1   4   3       36.29       40.18      7.10 o 
   2   4   3     1369.18     1349.83     36.29 o 
   3   4   3      280.53      269.43      9.11 o 
   4   4   3     1899.41     1872.54     39.79 o 
   5   4   3      193.10      186.16      7.58 o 
   6   4   3     1117.54     1114.75     26.02 o 
   7   4   3       10.92       15.24      3.07 o 
   8   4   3      715.25      683.28     22.53 o 
   9   4   3       66.30       75.79      8.46 o 
  10   4   3      158.96      157.84      9.27 o 
  11   4   3      170.23      148.56      9.59 o 
  12   4   3      316.62      326.12     14.14 o 
  13   4   3      197.46      201.05      8.86 o 
  14   4   3      791.86      781.07     23.21 o 
  15   4   3      178.72      157.15      7.62 o 
  16   4   3      201.45      198.43      9.58 o 
  17   4   3       73.37       72.95      5.53 o 
  18   4   3       53.82       50.39      6.24 o 
  19   4   3       47.59       38.43      4.62 o 
  20   4   3      206.02      217.80     13.47 o 
  21   4   3       58.08       51.09      7.94 o 
   0   5   3        4.74       11.01      6.46 o 
   1   5   3     1223.01     1219.48     34.19 o 
   2   5   3      148.80      149.07     13.92 o 
   3   5   3      104.64      109.57      8.41 o 
   4   5   3       14.31       12.78      4.55 o 
   5   5   3       17.28       22.13      4.00 o 
   6   5   3       44.12       56.98      6.68 o 
   7   5   3      338.43      365.56     15.62 o 
   8   5   3       51.72       52.83      7.58 o 
   9   5   3      512.53      514.85     20.28 o 
  10   5   3      135.36      147.60     17.41 o 
  11   5   3      209.42      225.50     12.70 o 
  12   5   3       67.99       70.59     24.59 o 
  13   5   3       26.33       30.78      6.37 o 
  14   5   3       36.79       33.31      4.71 o 
  15   5   3      239.14      251.49     10.45 o 
  16   5   3       12.04       12.76      4.09 o 
  17   5   3      345.13      351.69     13.08 o 
   1   6   3        3.36        1.18      4.23 o 
   2   6   3      276.82      281.99     20.88 o 
   3   6   3       47.78       52.34     11.25 o 
   4   6   3      344.30      367.83     46.64 o 
   5   6   3       87.83       74.38     12.46 o 
   6   6   3      418.90      434.01     26.87 o 
   7   6   3       52.59       52.34      7.45 o 
   8   6   3       65.18       60.65      7.70 o 
   9   6   3        0.20        0.00      4.03 o 
  10   6   3       45.70       32.40      6.95 o 
  11   6   3       86.64       89.81      9.32 o 
  12   6   3      135.18      148.20     15.31 o 
   0   0   4     8702.05     8588.19    270.91 o 
   2   0   4     5279.83     5344.16    127.63 o 
   4   0   4      234.40      250.02      7.35 o 
   6   0   4     2086.49     2103.25     49.64 o 
   8   0   4     2944.80     2814.27     64.75 o 
  10   0   4     2027.87     2055.90     47.18 o 
  12   0   4      458.77      439.79     19.29 o 
  14   0   4      100.06      112.29      5.89 o 
  16   0   4      485.47      499.80     16.32 o 
  18   0   4      999.20      987.92     27.52 o 
  20   0   4      348.11      318.97     12.52 o 
  22   0   4       57.69       58.62      5.99 o 
  24   0   4      252.07      251.29     12.28 o 
   1   1   4      100.09      100.16      5.49 o 
   2   1   4      160.35      164.44      5.71 o 
   3   1   4     1541.32     1457.52     25.36 o 
   4   1   4      416.18      450.13      7.84 o 
   5   1   4     2802.92     2639.46     38.40 o 
   6   1   4      379.88      406.52      8.11 o 
   7   1   4     2833.50     2819.10     45.22 o 
   8   1   4     1207.77     1270.12     22.15 o 
   9   1   4     1072.32     1158.27     20.99 o 
  10   1   4     1151.68     1179.89     22.16 o 
  11   1   4     3261.28     3205.27     53.33 o 
  12   1   4      190.29      199.90      5.71 o 
  13   1   4     2745.28     2625.70     45.17 o 
  14   1   4      381.25      407.64      9.39 o 
  15   1   4     1325.20     1280.89     24.75 o 
  16   1   4      148.93      135.80      5.29 o 
  17   1   4       30.54       26.75      2.72 o 
  18   1   4      103.44       96.69      4.54 o 
  19   1   4      174.98      190.14      6.59 o 
  20   1   4       98.47       89.18      4.77 o 
  21   1   4      343.05      325.54      9.48 o 
  22   1   4        7.07        8.80      2.72 o 
  23   1   4      458.98      450.89     11.96 o 
  24   1   4       11.16       13.51      3.15 o 
  25   1   4      103.11      103.30      5.88 o 
   0   2   4     5913.97     5715.17    199.28 o 
   1   2   4      771.50      773.70     27.53 o 
   2   2   4     2071.65     1967.99     47.16 o 
   3   2   4      671.85      722.65     16.43 o 
   4   2   4      302.02      333.14      8.57 o 
   5   2   4      423.98      450.26     11.01 o 
   6   2   4     1736.09     1746.99     30.77 o 
   7   2   4       18.42       16.57      1.31 o 
   8   2   4     2518.98     2345.77     40.58 o 
   9   2   4      377.63      399.53      9.11 o 
  10   2   4     2910.29     2790.90     46.62 o 
  11   2   4       48.44       52.02      2.95 o 
  12   2   4      210.70      210.54      6.34 o 
  13   2   4       93.79      101.91      4.19 o 
  14   2   4      126.78      117.79      5.10 o 
  15   2   4       18.76       17.26      2.32 o 
  16   2   4      597.52      583.91     13.23 o 
  17   2   4      172.12      162.30      6.79 o 
  18   2   4      708.90      691.99     17.81 o 
  19   2   4      126.13      123.20      6.36 o 
  20   2   4      241.00      247.67      9.18 o 
  21   2   4       77.96       79.28      5.56 o 
  22   2   4       13.50        8.18      3.28 o 
  23   2   4        7.91       12.55      3.64 o 
  24   2   4      234.99      229.26      9.79 o 
   1   3   4      298.02      323.00     16.47 o 
   2   3   4      600.50      618.92     18.74 o 
   3   3   4     2620.20     2463.22     50.23 o 
   4   3   4       71.68       74.81      4.36 o 
   5   3   4     1620.60     1556.53     34.24 o 
   6   3   4      341.52      323.26      9.68 o 
   7   3   4     1331.91     1336.42     28.81 o 
   8   3   4      166.74      173.56      8.94 o 
   9   3   4      127.50      131.05      7.88 o 
  10   3   4       56.93       54.53      4.20 o 
  11   3   4      496.75      476.35     13.06 o 
  12   3   4      374.91      360.77     14.98 o 
  13   3   4     1246.92     1209.19     35.15 o 
  14   3   4       42.96       47.03      6.46 o 
  15   3   4      470.79      488.86     13.92 o 
  16   3   4       24.39       25.72      3.59 o 
  17   3   4       86.03       87.98      5.38 o 
  18   3   4       20.43       21.26      3.54 o 
  19   3   4      192.15      180.33      8.01 o 
  20   3   4       61.94       66.14     10.17 o 
  21   3   4      291.50      296.57     15.24 o 
  22   3   4        3.11        7.56      3.45 o 
   1   4   4      673.36      670.24     20.89 o 
   2   4   4      774.86      762.48     23.94 o 
   3   4   4       53.76       69.80      6.01 o 
   4   4   4        7.54       10.01      2.87 o 
   5   4   4      175.01      182.00      7.69 o 
   6   4   4      282.15      257.95     12.01 o 
   7   4   4       48.86       48.96      5.85 o 
   8   4   4      463.62      479.48     24.83 o 
   9   4   4      110.25      126.42      8.81 o 
  10   4   4     1185.66     1155.39     34.92 o 
  11   4   4        2.64        1.77      4.08 o 
  12   4   4      234.63      203.46      9.07 o 
  13   4   4       44.84       55.99      4.83 o 
  14   4   4       39.41       33.59      4.28 o 
  15   4   4        4.98        7.57      3.27 o 
  16   4   4      377.52      383.06     12.84 o 
  17   4   4       31.64       33.10      4.43 o 
  18   4   4      414.51      401.74     13.71 o 
  19   4   4       64.88       76.66      6.15 o 
  20   4   4      137.24      158.25      8.09 o 
   1   5   4      370.40      353.62     15.35 o 
   2   5   4       90.76       93.08      7.66 o 
   3   5   4     1397.17     1367.16     39.43 o 
   4   5   4        3.76        3.41      4.08 o 
   5   5   4      773.86      787.97     38.09 o 
   6   5   4       53.56       60.68      6.91 o 
   7   5   4       89.86      115.09      9.06 o 
   8   5   4      121.95      122.73     11.69 o 
   9   5   4       44.96       47.34      6.75 o 
  10   5   4       68.58       82.39      8.44 o 
  11   5   4      194.23      202.93     12.12 o 
  12   5   4      156.35      153.06     11.37 o 
  13   5   4      179.91      175.74      8.94 o 
  14   5   4      180.04      184.05      9.08 o 
  15   5   4       44.49       44.93      5.34 o 
  16   5   4       59.97       58.95      6.13 o 
   0   6   4      201.24      232.27     19.26 o 
   1   6   4       76.62      100.85     12.95 o 
   2   6   4      348.34      364.15     23.74 o 
   3   6   4       52.96       43.24     10.10 o 
   4   6   4       58.36       49.43     10.70 o 
   5   6   4       17.49       28.84      9.55 o 
   6   6   4       38.64       18.59      9.10 o 
   7   6   4       33.22       45.79     10.73 o 
   8   6   4      203.42      219.40     13.27 o 
   9   6   4      138.73      150.48     11.61 o 
  10   6   4      244.41      276.07     18.28 o 
   2   0   5     3529.39     3573.26     85.83 o 
   4   0   5     3360.46     3355.32     62.89 o 
   6   0   5     2587.60     2576.24     48.60 o 
   8   0   5     3352.15     3575.60     80.78 o 
  10   0   5     2117.57     2303.44     56.65 o 
  12   0   5     2477.25     2414.74     57.93 o 
  14   0   5     1685.80     1749.37     42.39 o 
  16   0   5       72.44       69.74      9.13 o 
  18   0   5      273.14      268.91     14.36 o 
  20   0   5      301.17      311.27     12.80 o 
  22   0   5      662.74      640.36     21.57 o 
  24   0   5      122.51      117.11      8.74 o 
   0   1   5       34.62       41.54      3.91 o 
   1   1   5     5624.33     5589.18    106.40 o 
   2   1   5      447.12      488.78     12.86 o 
   3   1   5     1402.43     1425.41     24.45 o 
   4   1   5      671.01      701.26     14.37 o 
   5   1   5      117.72      124.74      4.47 o 
   6   1   5       66.99       68.29      2.86 o 
   7   1   5     2447.36     2395.86     40.86 o 
   8   1   5      618.23      659.39     13.02 o 
   9   1   5     4437.96     4277.90     70.79 o 
  10   1   5      257.16      267.32      6.90 o 
  11   1   5     1067.73     1073.47     22.89 o 
  12   1   5      180.50      176.03      5.54 o 
  13   1   5      146.48      160.64      5.44 o 
  14   1   5        1.29        0.00      1.45 o 
  15   1   5      374.42      386.44      9.42 o 
  16   1   5      162.49      156.41      5.73 o 
  17   1   5      139.44      147.07      5.63 o 
  18   1   5       65.77       64.11      3.99 o 
  19   1   5      563.70      563.99     13.00 o 
  20   1   5       13.04       11.19      2.69 o 
  21   1   5      259.19      247.36      8.56 o 
  22   1   5        9.58        6.72      2.77 o 
  23   1   5      163.14      164.71      7.18 o 
  24   1   5       22.36       23.18      7.30 o 
   1   2   5        7.05        7.02      2.06 o 
   2   2   5     1573.05     1541.90     38.83 o 
   3   2   5      565.58      573.43     13.68 o 
   4   2   5     3041.16     2897.82     56.42 o 
   5   2   5      229.04      227.92      7.05 o 
   6   2   5     3290.19     3176.53     53.40 o 
   7   2   5       24.24       22.16      2.69 o 
   8   2   5      304.23      305.26      9.08 o 
   9   2   5      223.86      225.29      7.61 o 
  10   2   5      799.70      774.79     18.67 o 
  11   2   5       47.50       57.28      5.80 o 
  12   2   5     1592.56     1537.79     32.75 o 
  13   2   5       29.84       34.46      3.44 o 
  14   2   5      520.37      511.07     14.65 o 
  15   2   5       76.68       73.87      4.82 o 
  16   2   5      150.53      153.31      6.93 o 
  17   2   5      124.66      130.98      6.32 o 
  18   2   5        2.70        5.00      2.75 o 
  19   2   5       30.29       25.01      3.62 o 
  20   2   5      207.00      204.11      8.56 o 
  21   2   5       59.67       50.77      4.97 o 
  22   2   5      578.20      586.90     16.95 o 
  23   2   5        8.48        8.33      3.52 o 
   0   3   5       34.41       27.75      5.06 o 
   1   3   5     1529.72     1475.57     38.73 o 
   2   3   5      188.32      177.66     11.40 o 
   3   3   5      164.34      161.89      7.85 o 
   4   3   5      203.45      224.40      7.74 o 
   5   3   5      108.03      107.02      5.27 o 
   6   3   5      504.74      509.66     17.42 o 
   7   3   5     1498.31     1434.88     39.24 o 
   8   3   5      100.13      107.63     17.07 o 
   9   3   5     1242.23     1239.01     28.03 o 
  10   3   5       58.12       51.76      4.34 o 
  11   3   5      504.56      549.96     14.78 o 
  12   3   5       11.82       13.87      3.00 o 
  13   3   5       23.80       16.91      3.18 o 
  14   3   5       74.71       65.66      4.82 o 
  15   3   5      343.81      326.67     11.15 o 
  16   3   5      116.47      123.79      6.66 o 
  17   3   5      405.53      408.45     13.15 o 
  18   3   5       39.46       39.19      4.58 o 
  19   3   5      341.57      335.93     15.01 o 
  20   3   5       40.98       35.94      4.77 o 
  21   3   5       77.49       79.89      7.44 o 
  22   3   5        7.41       10.19      3.62 o 
   1   4   5      178.60      182.43      9.47 o 
   2   4   5      662.70      591.68     72.47 o 
   3   4   5      271.27      289.33     12.18 o 
   4   4   5      773.45      734.88     35.39 o 
   5   4   5      300.97      321.70     13.90 o 
   6   4   5     1120.40     1157.40     34.78 o 
   7   4   5      104.64      112.90      8.30 o 
   8   4   5       41.54       43.71      7.63 o 
   9   4   5      248.25      223.90     28.40 o 
  10   4   5       92.38       88.10      7.86 o 
  11   4   5        5.78        4.18      3.11 o 
  12   4   5      457.19      448.71     13.83 o 
  13   4   5      116.51      123.69      6.99 o 
  14   4   5      662.25      651.51     17.86 o 
  15   4   5       64.95       63.69      5.55 o 
  16   4   5      202.39      194.40      8.88 o 
  17   4   5        5.60        4.79      4.75 o 
  18   4   5       16.93       13.63      3.79 o 
  19   4   5       35.93       42.75      7.36 o 
   0   5   5      482.79      516.31     26.32 o 
   1   5   5      564.98      535.93     28.84 o 
   2   5   5      239.82      279.13     12.94 o 
   3   5   5      103.72      113.17     12.58 o 
   4   5   5        2.12        0.00      5.22 o 
   5   5   5       80.33       82.96     11.49 o 
   6   5   5        5.27        4.43      6.13 o 
   7   5   5      444.75      495.67     21.39 o 
   8   5   5       67.08       71.70      8.18 o 
   9   5   5      404.72      409.57     18.16 o 
  10   5   5       72.44       94.87      9.01 o 
  11   5   5       99.21      105.86     14.36 o 
  12   5   5      145.97      138.83      7.99 o 
  13   5   5        9.74        5.59      4.86 o 
  14   5   5       10.97       17.29      4.29 o 
  15   5   5      189.71      201.62      9.63 o 
   1   6   5       41.90       40.21     10.04 o 
   2   6   5      192.15      176.81     16.92 o 
   3   6   5       98.87       90.18     13.31 o 
   4   6   5      292.14      281.76     21.35 o 
   5   6   5       72.92       75.38     12.22 o 
   6   6   5      264.86      270.36     21.53 o 
   7   6   5       12.50       14.16      8.40 o 
   8   6   5       15.01       12.98      8.82 o 
   0   0   6     5475.00     5712.86    182.85 o 
   2   0   6     2165.93     2325.87     57.19 o 
   4   0   6     1100.95     1164.42     27.40 o 
   6   0   6      984.96      983.20     20.60 o 
   8   0   6     1965.46     1928.82     37.63 o 
  10   0   6     3706.02     3548.84     83.48 o 
  12   0   6      586.53      613.50     25.47 o 
  14   0   6        3.00        4.60      2.83 o 
  16   0   6     1346.00     1284.00     34.03 o 
  18   0   6      728.67      747.35     22.77 o 
  20   0   6       75.17       75.93      6.53 o 
  22   0   6       12.83        5.13      4.01 o 
  24   0   6       82.19       86.14      7.95 o 
   1   1   6      961.68      970.51     20.07 o 
   2   1   6     1118.83     1127.40     27.66 o 
   3   1   6     5594.94     5389.15    261.21 o 
   4   1   6      208.10      207.75      5.35 o 
   5   1   6     3440.86     3405.48     56.27 o 
   6   1   6       25.39       25.34      2.76 o 
   7   1   6     1215.53     1231.15     21.46 o 
   8   1   6       15.34       12.50      1.83 o 
   9   1   6       84.98       81.43      3.52 o 
  10   1   6      197.83      198.82      5.82 o 
  11   1   6      379.34      375.85      9.33 o 
  12   1   6      112.92      107.85      4.40 o 
  13   1   6      759.96      739.86     15.41 o 
  14   1   6      342.05      335.26      8.74 o 
  15   1   6      511.08      539.21     12.35 o 
  16   1   6       40.07       41.48      3.31 o 
  17   1   6      104.08      113.19      5.13 o 
  18   1   6       73.88       69.35      5.90 o 
  19   1   6      236.45      238.64      9.66 o 
  20   1   6       25.79       25.21      4.98 o 
  21   1   6      197.74      197.12      8.86 o 
  22   1   6       43.52       42.82      5.63 o 
  23   1   6      312.66      332.44     11.97 o 
   0   2   6     4656.40     4548.46    149.61 o 
   1   2   6       44.61       47.31      3.72 o 
   2   2   6     2243.94     2202.50     54.05 o 
   3   2   6      259.02      276.76     12.98 o 
   4   2   6      119.98      123.05      4.26 o 
   5   2   6       33.87       33.25      3.10 o 
   6   2   6      564.49      563.14     14.06 o 
   7   2   6       14.15       18.23      2.65 o 
   8   2   6     1705.49     1630.13     33.99 o 
   9   2   6      136.74      126.46      5.77 o 
  10   2   6      883.80      848.09     20.48 o 
  11   2   6        7.16        9.03      2.44 o 
  12   2   6      131.96      127.39      6.15 o 
  13   2   6      212.92      194.76      7.48 o 
  14   2   6      215.13      212.67      7.99 o 
  15   2   6      221.23      218.08      8.28 o 
  16   2   6      464.92      492.39     13.89 o 
  17   2   6       19.17       19.61      3.52 o 
  18   2   6      370.47      394.76     19.49 o 
  19   2   6       27.38       24.45      3.92 o 
  20   2   6       88.25       85.57      5.97 o 
  21   2   6       17.88       16.95      4.21 o 
  22   2   6        7.98        7.22      3.51 o 
   1   3   6      472.78      459.13     14.62 o 
   2   3   6      548.39      539.82     16.87 o 
   3   3   6     1962.42     2005.48     69.17 o 
   4   3   6       49.30       55.70      7.49 o 
   5   3   6      822.35      835.49     25.47 o 
   6   3   6      162.62      153.16      9.34 o 
   7   3   6      162.20      159.53      9.28 o 
   8   3   6       99.65       95.81      5.50 o 
   9   3   6       30.76       32.33      3.72 o 
  10   3   6       60.54       50.30      5.07 o 
  11   3   6      683.35      698.07     18.11 o 
  12   3   6       30.30       24.90      3.74 o 
  13   3   6      542.71      572.10     15.66 o 
  14   3   6       13.08       13.48      3.29 o 
  15   3   6      310.13      326.75     11.09 o 
  16   3   6       18.37       17.82      3.65 o 
  17   3   6        6.19        4.40      3.00 o 
  18   3   6        3.58        0.00      3.82 o 
  19   3   6       63.09       72.84     11.19 o 
  20   3   6        3.11        3.73      3.31 o 
  21   3   6      177.61      187.67      9.13 o 
   0   4   6      586.84      569.44     26.29 o 
   1   4   6      118.72      114.13      7.73 o 
   2   4   6      297.04      349.32     19.71 o 
   3   4   6       57.86       50.25      7.91 o 
   4   4   6      306.54      286.31     18.50 o 
   5   4   6       70.33       80.60     10.10 o 
   6   4   6      409.85      417.85     16.75 o 
   7   4   6       10.47        4.50      3.78 o 
   8   4   6      438.33      430.84     34.52 o 
   9   4   6      378.88      404.58     16.73 o 
  10   4   6      602.18      596.67     17.16 o 
  11   4   6       77.80       74.35      6.74 o 
  12   4   6      234.58      220.36      9.25 o 
  13   4   6        0.13        0.60      2.99 o 
  14   4   6       68.76       60.27      5.60 o 
  15   4   6       68.93       72.25      5.84 o 
  16   4   6      279.05      310.45     11.55 o 
  17   4   6       40.09       43.36      5.13 o 
  18   4   6      300.63      340.76     12.36 o 
   1   5   6       60.40       67.59      9.82 o 
   3   5   6      218.47      225.88     17.47 o 
   4   5   6      244.23      268.75     19.41 o 
   5   5   6      250.78      256.08     19.68 o 
   6   5   6      100.44      110.32     13.43 o 
   7   5   6      124.96      140.70     15.13 o 
   8   5   6       50.27       43.74      7.38 o 
   9   5   6       13.78       13.33      7.73 o 
  10   5   6       33.73       40.93      7.14 o 
  11   5   6      309.81      292.12     11.85 o 
  12   5   6       34.50       34.35      7.45 o 
  13   5   6      529.67      513.07     16.68 o 
  14   5   6       20.85       25.90      4.83 o 
   3   6   6       45.10       33.60      9.64 o 
   4   6   6        2.20        5.43      7.16 o 
   5   6   6        2.14        0.00      6.40 o 
   2   0   7     2971.67     3063.60     96.28 o 
   4   0   7     3341.96     3482.81     79.99 o 
   6   0   7     1165.09     1196.38     25.30 o 
   8   0   7      452.39      446.38     22.27 o 
  10   0   7       73.12       69.58      4.99 o 
  12   0   7     1669.86     1640.85     41.07 o 
  14   0   7     1725.43     1686.54     45.55 o 
  16   0   7       80.65       87.15      6.65 o 
  18   0   7       73.37       75.40      6.56 o 
  20   0   7      362.89      348.28     17.74 o 
  22   0   7      196.91      177.66     10.59 o 
   0   1   7       37.48       35.65      2.99 o 
   1   1   7     3592.67     3449.80     71.36 o 
   2   1   7      128.26      131.80      4.01 o 
   3   1   7      584.92      590.59     13.16 o 
   4   1   7       16.84       12.98      1.92 o 
   5   1   7      174.12      184.78      7.65 o 
   6   1   7       12.70       14.98      2.21 o 
   7   1   7      604.16      578.17     12.02 o 
   8   1   7      180.39      181.86      7.55 o 
   9   1   7     1338.65     1317.71     23.24 o 
  10   1   7      230.28      239.90      6.74 o 
  11   1   7     1290.82     1265.98     27.50 o 
  12   1   7      231.80      223.50     11.30 o 
  13   1   7      611.04      600.26     15.49 o 
  14   1   7      192.91      182.78      7.33 o 
  15   1   7      230.81      239.45      8.51 o 
  16   1   7       31.33       28.51      3.69 o 
  17   1   7      503.62      494.88     23.31 o 
  18   1   7       94.33       82.00      5.56 o 
  19   1   7      395.66      410.68     12.87 o 
  20   1   7       36.91       32.15      4.34 o 
  21   1   7       42.54       40.20      4.80 o 
  22   1   7        0.71        2.60      3.12 o 
   1   2   7       93.72      100.84     12.84 o 
   2   2   7      868.57      881.11     24.35 o 
   3   2   7      138.08      149.03      5.43 o 
   4   2   7     2276.96     2104.76     53.40 o 
   5   2   7      450.18      442.49     12.14 o 
   6   2   7      837.89      808.53     19.23 o 
   7   2   7      161.97      154.75      6.63 o 
   8   2   7      365.11      349.03     10.58 o 
   9   2   7      115.01      117.40      5.72 o 
  10   2   7      154.16      147.74      6.31 o 
  11   2   7       14.93       17.55      2.95 o 
  12   2   7      753.77      757.32     18.49 o 
  13   2   7       60.00       56.66      7.00 o 
  14   2   7      412.35      427.28     13.05 o 
  15   2   7       35.57       28.56      4.64 o 
  16   2   7      117.15      118.38      7.03 o 
  17   2   7       39.89       32.68      7.84 o 
  18   2   7       57.71       45.28      4.85 o 
  19   2   7        2.18        2.26      2.97 o 
  20   2   7      248.01      258.31     10.33 o 
  21   2   7       14.85       12.50      3.89 o 
   0   3   7      241.07      238.70     14.25 o 
   1   3   7      961.69      945.77     38.81 o 
   2   3   7       30.62       17.25      5.09 o 
   3   3   7      202.10      206.11     13.31 o 
   4   3   7        3.84        4.06      3.46 o 
   5   3   7      146.65      130.24     11.58 o 
   6   3   7      109.61      109.33      8.98 o 
   7   3   7      747.43      758.49     19.34 o 
   8   3   7       91.77       98.73      7.02 o 
   9   3   7      783.23      817.80     20.84 o 
  10   3   7      123.83      132.48      6.70 o 
  11   3   7      374.42      371.93     11.96 o 
  12   3   7       29.05       28.09      3.97 o 
  13   3   7        3.79        1.51      2.73 o 
  14   3   7       56.73       57.39      5.00 o 
  15   3   7      246.14      262.65     10.19 o 
  16   3   7       27.98       29.66      4.28 o 
  17   3   7      323.14      341.85     12.01 o 
  18   3   7      101.39      109.56      7.00 o 
  19   3   7      234.17      231.89      9.97 o 
   1   4   7        7.03        6.67      5.09 o 
   2   4   7      331.96      325.76     19.16 o 
   3   4   7      289.79      255.17     16.71 o 
   4   4   7      494.25      476.74     24.62 o 
   5   4   7      279.18      265.42     18.22 o 
   6   4   7      330.93      317.85     20.86 o 
   7   4   7      249.03      234.89     12.54 o 
   8   4   7       14.32        8.48      3.31 o 
   9   4   7       36.66       43.35      4.87 o 
  10   4   7      186.28      176.97      8.58 o 
  11   4   7        4.16        2.87      3.12 o 
  12   4   7      481.82      475.47     15.06 o 
  13   4   7       49.11       51.38      5.36 o 
  14   4   7      476.60      494.36     20.98 o 
  15   4   7        1.62        0.00      3.19 o 
  16   4   7       86.02       82.60      6.50 o 
   4   5   7       70.61       71.53     11.07 o 
   5   5   7       36.77       40.60      9.55 o 
   6   5   7       24.07       12.98      7.46 o 
   7   5   7      247.40      238.40     19.22 o 
   8   5   7       86.37       67.80     12.19 o 
   9   5   7      330.51      346.89     17.23 o 
  10   5   7       56.97       61.33      6.32 o 
  11   5   7       66.47       64.96      6.35 o 
  12   5   7       15.25       13.71      4.36 o 
   0   0   8     2813.04     2825.17     95.49 o 
   2   0   8      744.60      772.51     28.44 o 
   4   0   8      303.27      321.51     10.12 o 
   6   0   8     1236.78     1254.50     45.88 o 
   8   0   8     1747.56     1817.91     44.32 o 
  10   0   8      991.25     1014.82     28.90 o 
  12   0   8        9.57        8.21      3.09 o 
  14   0   8       31.93       36.93      4.63 o 
  16   0   8      612.84      654.96     20.61 o 
  18   0   8      161.92      186.10     10.90 o 
  20   0   8      270.39      286.58     18.25 o 
   1   1   8      113.89      115.97      3.84 o 
   2   1   8      102.94      105.82      4.04 o 
   3   1   8      817.33      792.08     22.16 o 
   4   1   8       86.30       93.10      4.07 o 
   5   1   8      872.22      855.09     20.52 o 
   6   1   8      110.42      114.94      5.63 o 
   7   1   8     1548.46     1564.74     32.96 o 
   8   1   8      459.37      460.80     12.41 o 
   9   1   8      257.10      265.84      8.67 o 
  10   1   8        9.99       14.41      3.80 o 
  11   1   8      355.82      351.34     10.61 o 
  12   1   8        5.71        1.30      2.22 o 
  13   1   8      869.77      870.59     21.25 o 
  14   1   8      144.14      131.37      6.43 o 
  15   1   8      408.82      418.76     13.77 o 
  16   1   8       10.47        6.74      2.87 o 
  17   1   8       32.10       32.06      5.92 o 
  18   1   8       60.28       62.21      7.47 o 
  19   1   8       73.24       66.42      6.29 o 
  20   1   8        2.25        5.03      3.38 o 
  21   1   8      226.57      234.52     10.02 o 
   0   2   8     1610.76     1574.52     40.55 o 
   1   2   8       82.25       93.14      4.54 o 
   2   2   8      380.58      364.32     13.25 o 
   3   2   8      118.07      116.38      6.55 o 
   4   2   8      337.20      331.13     16.34 o 
   5   2   8       35.39       34.39      3.93 o 
   6   2   8       31.54       30.30      3.93 o 
   7   2   8       20.21       18.47      4.81 o 
   8   2   8     1049.19      999.24     23.20 o 
   9   2   8      170.73      180.91      7.34 o 
  10   2   8      593.73      570.98     15.56 o 
  11   2   8       79.54       89.99      5.31 o 
  12   2   8      265.56      273.59      9.79 o 
  13   2   8       27.30       29.25      3.79 o 
  14   2   8       21.69       19.20      3.64 o 
  15   2   8       33.28       30.25      4.02 o 
  16   2   8      355.27      368.65     12.20 o 
  17   2   8       31.96       29.08      4.17 o 
  18   2   8      430.59      432.47     14.10 o 
  19   2   8      100.42      101.58      8.09 o 
  20   2   8      253.81      275.25     11.06 o 
   1   3   8      174.89      152.59     11.46 o 
   2   3   8      103.21      124.26     10.55 o 
   3   3   8      277.89      266.30     16.40 o 
   4   3   8        8.92        6.24      3.01 o 
   5   3   8      959.80      978.14     28.04 o 
   6   3   8      232.94      239.32     10.68 o 
   7   3   8      512.04      498.22     20.84 o 
   8   3   8      136.64      144.50      8.21 o 
   9   3   8        1.81        0.51      2.71 o 
  10   3   8       66.69       68.29      7.03 o 
  11   3   8      384.65      390.85     12.89 o 
  12   3   8       43.09       44.60      4.74 o 
  13   3   8      479.90      485.50     14.84 o 
  14   3   8       63.98       64.40      8.98 o 
  15   3   8      302.15      306.66     11.31 o 
  16   3   8       22.75       25.60      4.37 o 
  17   3   8       19.92       24.94      4.36 o 
  18   3   8       24.50       26.07      4.43 o 
   3   4   8      120.08      116.20     11.74 o 
   4   4   8        5.82        0.00      4.61 o 
   5   4   8       39.19       39.97      8.46 o 
   6   4   8      202.70      215.35     16.83 o 
   7   4   8       26.74       32.61      5.32 o 
   8   4   8      826.48      825.94     26.54 o 
   9   4   8       34.97       39.88      5.06 o 
  10   4   8      420.88      434.43     14.34 o 
  11   4   8        5.60        5.26      3.51 o 
  12   4   8       38.86       36.47      6.25 o 
  13   4   8        5.00        4.58      3.68 o 
  14   4   8       51.22       46.05      5.46 o 
   5   5   8      419.67      449.05     26.65 o 
   6   5   8       41.30       28.26      9.40 o 
   7   5   8       78.30       62.77     11.83 o 
   8   5   8       23.60       13.98      8.13 o 
   9   5   8       23.36       12.34      4.96 o 
   2   0   9      534.10      536.23     20.38 o 
   4   0   9     1003.29      997.93     37.51 o 
   6   0   9      427.13      439.59     20.47 o 
   8   0   9      144.87      133.09      9.34 o 
  10   0   9      192.97      182.16      9.07 o 
  12   0   9     1309.48     1371.17     36.12 o 
  14   0   9      599.74      652.49     28.44 o 
  16   0   9      177.05      216.11     15.04 o 
  18   0   9       14.31       17.25      6.19 o 
   0   1   9      100.75       90.97      7.49 o 
   1   1   9      628.08      611.22     12.28 o 
   2   1   9        9.85       10.52      1.95 o 
   3   1   9      301.35      298.98      8.63 o 
   4   1   9       66.80       69.29      4.32 o 
   5   1   9      482.89      473.63     14.78 o 
   6   1   9      228.10      223.91     13.48 o 
   7   1   9      519.60      513.23     17.27 o 
   8   1   9       48.17       50.26      4.63 o 
   9   1   9      532.95      571.92     19.07 o 
  10   1   9       13.33       13.27      3.74 o 
  11   1   9      699.96      674.01     17.25 o 
  12   1   9       15.74       20.08      3.48 o 
  13   1   9        1.51        2.09      2.39 o 
  14   1   9       55.44       54.47      6.69 o 
  15   1   9      119.88      124.90      6.67 o 
  16   1   9        9.16        6.21      3.29 o 
  17   1   9      460.17      479.72     14.94 o 
  18   1   9       42.87       43.61      7.38 o 
  19   1   9      309.50      319.85     11.65 o 
   1   2   9      181.24      182.15      6.73 o 
   2   2   9      110.91      107.54      8.56 o 
   3   2   9        3.06        2.56      2.71 o 
   4   2   9     1105.32     1070.06     29.84 o 
   5   2   9      194.91      178.80     38.87 o 
   6   2   9      256.42      260.30     11.16 o 
   7   2   9       78.91       66.91      5.44 o 
   8   2   9      303.54      277.96     11.65 o 
   9   2   9      171.99      173.70      7.61 o 
  10   2   9        7.77       12.45      3.13 o 
  11   2   9       31.47       27.14      3.73 o 
  12   2   9      532.88      534.53     15.15 o 
  13   2   9       51.95       45.54      4.64 o 
  14   2   9      436.00      411.46     13.35 o 
  15   2   9        9.12       12.24      3.49 o 
  16   2   9      197.54      191.98      8.80 o 
  17   2   9       55.28       52.58      5.40 o 
  18   2   9       20.95       19.21      4.26 o 
   2   3   9       19.60       21.86      5.34 o 
   3   3   9      267.77      250.63     11.00 o 
   4   3   9      133.14      138.28      8.18 o 
   5   3   9       41.45       40.54      6.52 o 
   6   3   9       33.04       28.68      4.65 o 
   7   3   9      266.66      268.25     11.98 o 
   8   3   9       91.28      107.06     10.26 o 
   9   3   9      599.37      584.20     16.90 o 
  10   3   9      173.56      165.96      8.14 o 
  11   3   9      393.21      381.93     18.99 o 
  12   3   9       16.23       25.39      4.38 o 
  13   3   9       10.13        8.56      3.37 o 
  14   3   9        9.53        6.28      3.45 o 
  15   3   9       80.52       67.38      6.78 o 
  16   3   9       10.78        8.90      3.61 o 
   5   4   9       79.40       61.64     16.03 o 
   6   4   9      400.95      381.89     15.98 o 
   7   4   9       18.81       13.74      4.69 o 
   8   4   9       55.91       68.91      6.98 o 
   9   4   9       17.28       12.14      7.76 o 
  10   4   9       77.30       83.20     15.18 o 
  11   4   9       41.15       33.57      4.89 o 
  12   4   9      218.22      218.29     10.22 o 
   0   0  10      873.14      907.90     32.66 o 
   2   0  10      151.96      172.96      9.76 o 
   4   0  10       17.89       19.95      4.37 o 
   6   0  10       89.54       91.48      8.25 o 
   8   0  10      678.71      711.41     30.54 o 
  10   0  10      829.16      795.71     34.05 o 
  12   0  10      207.78      212.29     14.13 o 
  14   0  10       48.51       61.34      8.70 o 
  16   0  10      494.07      494.14     26.23 o 
   1   1  10      524.51      532.93     15.77 o 
   2   1  10       59.69       65.61      3.79 o 
   3   1  10      785.26      799.02     55.82 o 
   4   1  10      138.80      157.07      9.98 o 
   5   1  10      290.69      297.78     10.95 o 
   6   1  10       79.04       75.85      5.45 o 
   7   1  10      168.70      172.85     15.45 o 
   8   1  10       57.45       53.99      4.97 o 
   9   1  10       70.47       72.77      5.72 o 
  10   1  10       38.77       33.87      4.52 o 
  11   1  10      173.92      172.14      7.53 o 
  12   1  10       34.59       28.96      3.92 o 
  13   1  10      547.06      567.12     15.93 o 
  14   1  10        9.91       12.58      3.42 o 
  15   1  10      346.07      354.73     11.84 o 
  16   1  10        6.27        3.88      3.13 o 
  17   1  10        4.49        8.28      3.54 o 
   0   2  10     1735.92     1734.93     63.65 o 
   1   2  10       33.26       34.21      4.03 o 
   2   2  10      199.43      184.15     11.86 o 
   3   2  10        9.36        7.18      3.31 o 
   4   2  10        1.86        3.88      2.29 o 
   5   2  10       69.29       74.11      7.52 o 
   6   2  10      179.08      174.88     12.93 o 
   7   2  10      175.80      182.23      9.11 o 
   8   2  10      576.43      542.23     18.16 o 
   9   2  10       97.84       88.54      6.72 o 
  10   2  10      283.67      281.88     21.20 o 
  11   2  10       10.68        8.02      3.21 o 
  12   2  10      100.92       99.32      6.33 o 
  13   2  10       18.29       16.28      3.72 o 
  14   2  10       21.50       24.51      4.12 o 
  15   2  10        8.67        8.96      3.58 o 
  16   2  10      266.76      284.71     11.29 o 
   1   3  10      125.28      129.35      7.59 o 
   2   3  10       33.00       28.99      6.13 o 
   3   3  10      648.12      664.07     28.84 o 
   4   3  10      146.28      140.94     11.46 o 
   5   3  10      476.23      480.59     17.61 o 
   6   3  10      153.87      152.04     11.43 o 
   7   3  10      213.87      201.40     15.98 o 
   8   3  10       38.87       33.67      7.70 o 
   9   3  10       18.45       15.65      7.73 o 
  10   3  10        5.14        4.38      3.73 o 
  11   3  10       94.55       91.94      6.47 o 
  12   3  10        0.14        5.05      3.41 o 
  13   3  10      190.21      213.59      9.62 o 
   3   4  10       24.55       21.86      6.70 o 
   4   4  10       24.44       28.23      7.19 o 
   5   4  10       13.74        5.22      5.82 o 
   6   4  10       78.70       89.45     10.22 o 
   7   4  10       55.91       45.78      7.58 o 
   8   4  10      261.40      284.59     13.64 o 
   2   0  11      294.56      320.15     15.13 o 
   4   0  11      934.17      886.80     35.60 o 
   6   0  11      509.67      512.07     22.80 o 
   8   0  11       38.17       46.42      6.73 o 
  10   0  11      192.91      196.77     13.92 o 
  12   0  11      344.64      340.74     19.86 o 
  14   0  11      301.62      320.88     19.80 o 
   0   1  11        8.79       11.22      3.97 o 
   2   1  11        7.22        9.85      4.00 o 
   3   1  11      440.96      427.51     14.49 o 
   4   1  11       16.51       23.15      3.71 o 
   5   1  11       86.79       98.97      8.46 o 
   6   1  11        6.46        3.62      3.00 o 
   7   1  11      410.66      416.24     15.03 o 
   8   1  11        6.08        5.41      3.28 o 
   9   1  11      551.53      561.93     18.54 o 
  10   1  11        7.37        6.48      3.52 o 
  11   1  11      185.82      189.77     13.21 o 
  12   1  11       11.79       10.60      3.78 o 
  13   1  11        0.30        1.12      3.58 o 
  14   1  11        6.54        4.36      4.15 o 
   1   2  11       20.17       10.36      6.79 o 
   2   2  11      212.51      213.17     11.49 o 
   3   2  11      137.27      165.93     10.76 o 
   4   2  11      879.63      861.93     35.39 o 
   5   2  11       28.99       26.96      4.33 o 
   6   2  11      284.92      289.46     16.01 o 
   7   2  11       23.05       27.21      4.38 o 
   8   2  11        3.86        9.16      3.66 o 
   9   2  11        7.59       10.12      5.58 o 
  10   2  11      122.60      132.34      8.31 o 
  11   2  11        5.03        4.88      3.77 o 
  12   2  11      334.71      342.49     14.75 o 
  13   2  11        2.70        2.67      3.10 o 
   0   3  11       48.88       52.79      7.82 o 
   1   3  11      331.44      326.04     12.92 o 
   2   3  11       41.07       44.35      5.12 o 
   3   3  11      102.59       99.28      6.94 o 
   4   3  11      121.77      116.71     10.19 o 
   5   3  11       29.67       27.02      6.25 o 
   6   3  11       36.70       42.57      7.16 o 
   7   3  11      322.33      316.06     13.65 o 
   8   3  11       34.32       28.58      5.03 o 
   9   3  11      213.67      248.48     15.60 o 
   6   0  12       83.29       76.08      8.55 o 
   8   0  12      393.71      377.76     20.80 o 
  10   0  12      250.36      249.89     16.77 o 
   3   1  12      380.22      385.28     18.19 o 
   4   1  12       11.40        8.40      4.43 o 
   5   1  12      449.08      407.24     43.82 o 
   6   1  12       28.22       24.34      4.29 o 
   7   1  12      235.56      246.87     11.14 o 
   8   1  12        2.86        1.49      3.34 o 
   9   1  12        5.64        0.00      3.28 o 
  10   1  12       26.52       19.09      4.50 o 
   0   2  12      493.74      406.36     20.29 o 
   1   2  12       16.53       22.11      5.37 o 
   2   2  12      208.24      235.67     13.77 o 
   3   2  12       22.19       19.13      5.37 o 
   4   2  12       16.70       21.23      5.19 o 
   5   2  12       36.73       38.72      6.49 o 
   6   2  12       97.75      103.04      9.61 o 
   7   2  12       18.97       14.01      5.46 o 
   8   2  12      327.76      317.91     13.80 o 
   4   1  13        2.60        0.00      4.31 o 
                                                 
